# Supplementary material for: Proteomic profiling of hydatid fluid from pulmonary cystic echinococcosis
Source: Parasit Vectors. 2022 Mar 21;15:99. doi: 10.1186/s13071-022-05232-8 (PMC8935821; doi:10.1186/s13071-022-05232-8)
Supplement: Supplementary file 2 — Additional file 2: Table S1. Histone peptides identified in the LC-MS analysis using E. granulosus and B. taurus database. [file 13071_2022_5232_MOESM2_ESM.xlsx]

## Sheet: Plan1
Table S1. Histone peptides identified in the LC-MS analysis using E. granulosus and B. taurus database.
Previous amino acid	Peptide	Next amino acid	Found in
R	DAVTYTEHAK	R	EgrG_000323100 and E1BBP7
R	DNIQGITKPAIR	R
R	ISGLIYEETR	G
R	KTVTAMDVVYALK	R
K	TVTAMDVVYALK	R
K	TVTAMDVVYALKR	Q
K	VFLENVIR	D
R	AGLQFPVGR	V	EgrG_002051500 and A0A0A0MP90
R	HLQLAIR	N
K	VTIAQGGVLPNIQAVLLPK	K	A0A0A0MP90
K	AMSIMNSFVNDIFER	I	EgrG_000472800
R	QVHPDTGISSK	A
R	LLLPGELAK	H	EgrG_000472800 and E1BGW2
K	AMGIMNSFVNDIFER	I	E1BGW2
