# Supplementary material for: Proteomic profiling of hydatid fluid from pulmonary cystic echinococcosis
Source: Parasit Vectors. 2022 Mar 21;15:99. doi: 10.1186/s13071-022-05232-8 (PMC8935821; doi:10.1186/s13071-022-05232-8)
Supplement: Supplementary file 6 — Additional file 6: Table S4. Predicted GO terms for proteins of unknown functions. [file 13071_2022_5232_MOESM6_ESM.xlsx]

## Sheet: Table S4
Table S4. Gene Ontology terms predicted by two different software (ESG and PFP) for 10 proteins of unknown function detected in the LC-MS analysis of E. granulosus and E. ortleppi hydatid fluid.
	Molecular Function				Biological process				Cellular Component
Acession Number	GO terms	ESG % Probability	PFP Score		GO terms	ESG % Probability	PFP Score		GO terms	ESG % Probability	PFP Score
EgrG_000236300	GO:0046872 - metal ion binding	71.1	2166.45		GO:0007155 - cell adhesion	73.4	5316.78		GO:0016021 -integral component of membrane	75.6	7556.35
	GO:0097109 - neuroligin family protein binding	47.6	1199.56		GO:0007268 - chemical synaptic transmission	41.4	1533.3		GO:0042734 -presynaptic membrane	46.9	1589.48
	GO:0005246 - calcium channel regulator activity	41.4	942.68		GO:0007269 - neurotransmitter secretion	41.4	1070.01		GO:0005886 -plasma membrane	44	6412.36
	GO:0050839 - cell adhesion molecule binding	38.5	1773.67		GO:0007416 - synapse assembly	41.4	1987.1		GO:0030054 -cell junction	37	2113.77
					GO:0030534 - adult behavior	37.1	1031.07
					GO:0007612 - learning	33.5	934.82
					GO:0097104 - postsynaptic membrane assembly	32.9	1241.82
					GO:0097116 - gephyrin clustering involved in postsynaptic density assembly	32.9	903.82
					GO:0097118 - neuroligin clustering involved in postsynaptic membrane assembly	32.9	903.82
					GO:0097119 - postsynaptic density protein 95 clustering	32.9	910.4
EgrG_000296900	GO:0046872 - metal ion binding	60.5	514.53		GO:0007155 - cell adhesion	63.9	727.48		GO:0016021 -integral component of membrane	72.2	871.04
	GO:0097109 - neuroligin family protein binding	55	441.45		GO:0001525 - angiogenesis	55.8	462.97		GO:0005886 -plasma membrane	63	545.17
	GO:0050839 - cell adhesion molecule binding	52.9	409.69		GO:0007416 - synapse assembly	53.9	539.57		GO:0042734 -presynaptic membrane	48.1	459.12
	GO:0004888 - transmembrane signaling receptor activity	45.9	309.11		GO:0097104 - postsynaptic membrane assembly	49	420.84		GO:0030054 -cell junction	35.8	282.38
	GO:0005246 - calcium channel regulator activity	40.1	304.96		GO:0097116 - gephyrin clustering involved in postsynaptic density assembly	49	409.32
					GO:0097118 - neuroligin clustering involved in postsynaptic membrane assembly	49	307.54
					GO:0097119 - postsynaptic density protein 95 clustering	49	307.54
					GO:0007165 - signal transduction	45.9	326.67
					GO:0007268 - chemical synaptic transmission	40.1	409.26
					GO:0007269 - neurotransmitter secretion	40.1	335.15
					GO:0030534 - adult behavior	38.6	306.98
					GO:0035176 - social behavior	36.6	273.08
					GO:0071625 - vocalization behavior	36.6	273.08
					GO:0007158 - neuron cell-cell adhesion	34.1	272.44
EgrG_000302900	GO:0004867 - serine-type endopeptidase inhibitor activity	100	9320.72		-	-	-		GO:0005615 -extracellular space	68.9	1344.97
									GO:0005576 -extracellular region	49.4	8633.4
EgrG_000316400	GO:0005524 - ATP binding	56.8	309.27		GO:0019079 - viral genome replication	55.6	166.87		GO:0016021 -integral component of membrane	63.7	285.55
	GO:0003723 - RNA binding	56.7	201.31		GO:0019082 - viral protein processing	55.6	166.12		GO:0033644 - host cell membrane	55.6	166.12
	GO:0003968 - RNA-directed 5'-3' RNA polymerase activity	55.6	166.12		GO:0039502 - suppression by virus of host type I interferon-mediated signaling pathway	55.6	166.12		GO:0044220 -host cell perinuclear region of cytoplasm	55.6	166.12
	GO:0004197 - cysteine-type endopeptidase activity	55.6	166.74		GO:0039520 - induction by virus of host autophagy	55.6	166.12
	GO:0008242 - omega peptidase activity	55.6	166.12		GO:0039579 - suppression by virus of host ISG15 activity	55.6	166.12
	GO:0008270 - zinc ion binding	55.6	223.54		GO:0039595 - induction by virus of catabolism of host mRNA	55.6	166.12
	GO:0036459 - thiol-dependent ubiquitinyl hydrolase activity	55.6	167.21		GO:0039648 - modulation by virus of host protein ubiquitination	55.6	166.12
	GO:0008168 - methyltransferase activity	35.1	127.07
EgrG_000471400	GO:0003677 - DNA binding	88.7	129.86		GO:0006351 - transcription, DNA-templated	88.6	130.28		-	-	-
	GO:0003899 - DNA-directed 5'-3' RNA polymerase activity	88.6	124.92
	GO:0032549 - ribonucleoside binding	88.6	127.2
EgrG_000523100	GO:0008270 - zinc ion binding	31.4	227.34		-	-	-		GO:0016021 -integral component of membrane	56	470.73
									GO:0005576 -extracellular region	30.6	279.49
EgrG_000956500	GO:0033130 - acetylcholine receptor binding	88.6	171.06		GO:0099601 - regulation of neurotransmitter receptor activity	81.5	167.63		GO:0005886 -plasma membrane	94.6	202.84
	GO:0030550 - acetylcholine receptor inhibitor activity	86.3	180.14		GO:0007271 - synaptic transmission, cholinergic	63.7	132.03		GO:0031225 -anchored component of membrane	92.9	186.06
	GO:0030548 - acetylcholine receptor regulator activity	77.6	332.44						GO:0016020 -membrane	76.1	287.63
	GO:0008200 - ion channel inhibitor activity	63.7	132.03						GO:0005783 -endoplasmic reticulum	75.8	156.52
									GO:0030425 -dendrite	75.8	156.52
EgrG_001024500	-	-	-		GO:0015031 - protein transport	59.4	587.14		-	-	-
					GO:0030242 - autophagy of peroxisome	59.4	217.67
EgrG_001058700	GO:0086080 - protein binding involved in heterotypic cell-cell adhesion	47.2	262.97		GO:0007411 - axon guidance	78.1	593.67		GO:0005886 -plasma membrane	100	915.26
	GO:0019904 - protein domain specific binding	39.5	257.75		GO:0045162 - clustering of voltage-gated sodium channels	65	361.96		GO:0030424 -axon	62	499.21
	GO:0030506 - ankyrin binding	39.2	208.27		GO:0007156 - homophilic cell adhesion via plasma membrane adhesion molecules	56.5	451.24		GO:0043194 - axon initial segment	54.6	310.47
					GO:0050808 - synapse organization	43.7	427.17		GO:0030425 - dendrite	50.8	394.2
									GO:0005887 - integral component of plasma membrane	46.9	304.27
									GO:0033268 - node of Ranvier	43.9	256.85
									GO:0016021 - integral component of membrane	42.4	601.01
EgrG_001097100	GO:0030246 - carbohydrate binding	83.8	752.63		GO:0005975 - carbohydrate metabolic process	83.8	747.09		GO:0016021 - integral component of membrane	88.8	813.13
									GO:0005783 - endoplasmic reticulum	83.8	748.53
									GO:0005789 - endoplasmic reticulum membrane	83.8	751.59
