# Supplementary material for: Proteomic profiling of hydatid fluid from pulmonary cystic echinococcosis
Source: Parasit Vectors. 2022 Mar 21;15:99. doi: 10.1186/s13071-022-05232-8 (PMC8935821; doi:10.1186/s13071-022-05232-8)
Supplement: Supplementary file 14 — Additional file 14: Table S11. Gene ontology (GO) enrichment analysis of host proteins detected in hydatid fluid of E. granulosus. [file 13071_2022_5232_MOESM14_ESM.xlsx]

## Sheet: BiNGO
Supplementary table S11A. Functional classification and gene ontology (GO) enrichment analysis of bovine proteins detected in hydatid fluid proteome of E. granulosus samples. Functional categories highlighted in gray are exclusive to E. granulosus.
	GO-ID1	p-value	corr p-value	x2	n3	X4	N5	Description	Genes in test set
Biological process	6096	2.6058e-11	2.0593e-08	6	28	38	17403	glycolytic process	GPI|TPI1|PKM|ENO1|ALDOA|GAPDH
Biological process	6757	3.2804e-11	2.0593e-08	6	29	38	17403	ATP generation from ADP	GPI|TPI1|PKM|ENO1|ALDOA|GAPDH
Biological process	42866	4.094e-11	2.0593e-08	6	30	38	17403	pyruvate biosynthetic process	GPI|TPI1|PKM|ENO1|ALDOA|GAPDH
Biological process	46031	1.3303e-10	4.5977e-08	6	36	38	17403	ADP metabolic process	GPI|TPI1|PKM|ENO1|ALDOA|GAPDH
Biological process	19359	1.8796e-10	4.5977e-08	6	38	38	17403	nicotinamide nucleotide biosynthetic process	GPI|TPI1|PKM|ENO1|ALDOA|GAPDH
Biological process	19363	2.2178e-10	4.5977e-08	6	39	38	17403	pyridine nucleotide biosynthetic process	GPI|TPI1|PKM|ENO1|ALDOA|GAPDH
Biological process	72525	2.6051e-10	4.5977e-08	6	40	38	17403	pyridine-containing compound biosynthetic process	GPI|TPI1|PKM|ENO1|ALDOA|GAPDH
Biological process	9135	3.0468e-10	4.5977e-08	6	41	38	17403	purine nucleoside diphosphate metabolic process	GPI|TPI1|PKM|ENO1|ALDOA|GAPDH
Biological process	9179	3.0468e-10	4.5977e-08	6	41	38	17403	purine ribonucleoside diphosphate metabolic process	GPI|TPI1|PKM|ENO1|ALDOA|GAPDH
Biological process	6090	3.0468e-10	4.5977e-08	6	41	38	17403	pyruvate metabolic process	GPI|TPI1|PKM|ENO1|ALDOA|GAPDH
Biological process	9185	4.1181e-10	5.6492e-08	6	43	38	17403	ribonucleoside diphosphate metabolic process	GPI|TPI1|PKM|ENO1|ALDOA|GAPDH
Biological process	6754	5.4845e-10	6.8968e-08	6	45	38	17403	ATP biosynthetic process	GPI|TPI1|PKM|ENO1|ALDOA|GAPDH
Biological process	6165	8.224e-10	8.8643e-08	6	48	38	17403	nucleoside diphosphate phosphorylation	GPI|TPI1|PKM|ENO1|ALDOA|GAPDH
Biological process	46939	8.224e-10	8.8643e-08	6	48	38	17403	nucleotide phosphorylation	GPI|TPI1|PKM|ENO1|ALDOA|GAPDH
Biological process	16052	1.2012e-09	1.2084e-07	6	51	38	17403	carbohydrate catabolic process	GPI|TPI1|PKM|ENO1|ALDOA|GAPDH
Biological process	46034	1.8234e-09	1.6211e-07	7	100	38	17403	ATP metabolic process	GPI|HSPA8|TPI1|PKM|ENO1|ALDOA|GAPDH
Biological process	9145	2.1486e-09	1.6211e-07	6	56	38	17403	purine nucleoside triphosphate biosynthetic process	GPI|TPI1|PKM|ENO1|ALDOA|GAPDH
Biological process	9166	2.1486e-09	1.6211e-07	6	56	38	17403	nucleotide catabolic process	GPI|TPI1|PKM|ENO1|ALDOA|GAPDH
Biological process	9206	2.1486e-09	1.6211e-07	6	56	38	17403	purine ribonucleoside triphosphate biosynthetic process	GPI|TPI1|PKM|ENO1|ALDOA|GAPDH
Biological process	46496	2.1486e-09	1.6211e-07	6	56	38	17403	nicotinamide nucleotide metabolic process	GPI|TPI1|PKM|ENO1|ALDOA|GAPDH
Biological process	19362	2.3976e-09	1.7229e-07	6	57	38	17403	pyridine nucleotide metabolic process	GPI|TPI1|PKM|ENO1|ALDOA|GAPDH
Biological process	72524	2.9676e-09	2.0355e-07	6	59	38	17403	pyridine-containing compound metabolic process	GPI|TPI1|PKM|ENO1|ALDOA|GAPDH
Biological process	9201	3.6455e-09	2.3918e-07	6	61	38	17403	ribonucleoside triphosphate biosynthetic process	GPI|TPI1|PKM|ENO1|ALDOA|GAPDH
Biological process	1901292	4.0298e-09	2.5337e-07	6	62	38	17403	nucleoside phosphate catabolic process	GPI|TPI1|PKM|ENO1|ALDOA|GAPDH
Biological process	9132	4.4469e-09	2.6842e-07	6	63	38	17403	nucleoside diphosphate metabolic process	GPI|TPI1|PKM|ENO1|ALDOA|GAPDH
Biological process	6733	7.1072e-09	4.1249e-07	6	68	38	17403	oxidoreduction coenzyme metabolic process	GPI|TPI1|PKM|ENO1|ALDOA|GAPDH
Biological process	9205	7.8044e-09	4.206e-07	7	123	38	17403	purine ribonucleoside triphosphate metabolic process	GPI|HSPA8|TPI1|PKM|ENO1|ALDOA|GAPDH
Biological process	9142	7.7718e-09	4.206e-07	6	69	38	17403	nucleoside triphosphate biosynthetic process	GPI|TPI1|PKM|ENO1|ALDOA|GAPDH
Biological process	9127	8.487e-09	4.269e-07	6	70	38	17403	purine nucleoside monophosphate biosynthetic process	GPI|TPI1|PKM|ENO1|ALDOA|GAPDH
Biological process	9168	8.487e-09	4.269e-07	6	70	38	17403	purine ribonucleoside monophosphate biosynthetic process	GPI|TPI1|PKM|ENO1|ALDOA|GAPDH
Biological process	9167	9.2339e-09	4.4948e-07	7	126	38	17403	purine ribonucleoside monophosphate metabolic process	GPI|HSPA8|TPI1|PKM|ENO1|ALDOA|GAPDH
Biological process	9126	9.7573e-09	4.5739e-07	7	127	38	17403	purine nucleoside monophosphate metabolic process	GPI|HSPA8|TPI1|PKM|ENO1|ALDOA|GAPDH
Biological process	9144	1.0306e-08	4.5739e-07	7	128	38	17403	purine nucleoside triphosphate metabolic process	GPI|HSPA8|TPI1|PKM|ENO1|ALDOA|GAPDH
Biological process	9199	1.0306e-08	4.5739e-07	7	128	38	17403	ribonucleoside triphosphate metabolic process	GPI|HSPA8|TPI1|PKM|ENO1|ALDOA|GAPDH
Biological process	9161	1.6534e-08	7.1284e-07	7	137	38	17403	ribonucleoside monophosphate metabolic process	GPI|HSPA8|TPI1|PKM|ENO1|ALDOA|GAPDH
Biological process	9141	2.1201e-08	8.6467e-07	7	142	38	17403	nucleoside triphosphate metabolic process	GPI|HSPA8|TPI1|PKM|ENO1|ALDOA|GAPDH
Biological process	9156	2.0645e-08	8.6467e-07	6	81	38	17403	ribonucleoside monophosphate biosynthetic process	GPI|TPI1|PKM|ENO1|ALDOA|GAPDH
Biological process	9124	3.4095e-08	1.3192e-06	6	88	38	17403	nucleoside monophosphate biosynthetic process	GPI|TPI1|PKM|ENO1|ALDOA|GAPDH
Biological process	34404	3.4095e-08	1.3192e-06	6	88	38	17403	nucleobase-containing small molecule biosynthetic process	GPI|TPI1|PKM|ENO1|ALDOA|GAPDH
Cellular component	43209	3.5519e-08	1.34e-06	7	153	38	17403	myelin sheath	GPI|HSPA8|PKM|PRDX1|ALB|P81947|YWHAG
Biological process	46434	3.6502e-08	1.3435e-06	6	89	38	17403	organophosphate catabolic process	GPI|TPI1|PKM|ENO1|ALDOA|GAPDH
Biological process	9123	3.8848e-08	1.3958e-06	7	155	38	17403	nucleoside monophosphate metabolic process	GPI|HSPA8|TPI1|PKM|ENO1|ALDOA|GAPDH
Biological process	34655	4.2438e-08	1.4893e-06	7	157	38	17403	nucleobase-containing compound catabolic process	GPI|AHCY|TPI1|PKM|ENO1|ALDOA|GAPDH
Biological process	72521	4.5287e-08	1.5531e-06	8	244	38	17403	purine-containing compound metabolic process	GPI|HSPA8|AHCY|TPI1|PKM|ENO1|ALDOA|GAPDH
Biological process	9108	4.7579e-08	1.5955e-06	6	93	38	17403	coenzyme biosynthetic process	GPI|TPI1|PKM|ENO1|ALDOA|GAPDH
Biological process	44270	1.1266e-07	3.6959e-06	7	181	38	17403	cellular nitrogen compound catabolic process	GPI|AHCY|TPI1|PKM|ENO1|ALDOA|GAPDH
Biological process	46700	1.2145e-07	3.8993e-06	7	183	38	17403	heterocycle catabolic process	GPI|AHCY|TPI1|PKM|ENO1|ALDOA|GAPDH
Biological process	72330	1.3737e-07	4.3185e-06	6	111	38	17403	monocarboxylic acid biosynthetic process	GPI|TPI1|PKM|ENO1|ALDOA|GAPDH
Biological process	5975	1.4578e-07	4.4893e-06	8	284	38	17403	carbohydrate metabolic process	GPI|LDHA|TPI1|PKM|ENO1|ALDOA|FBP1|GAPDH
Biological process	19439	1.569e-07	4.7353e-06	7	190	38	17403	aromatic compound catabolic process	GPI|AHCY|TPI1|PKM|ENO1|ALDOA|GAPDH
Biological process	9152	1.9771e-07	5.8499e-06	6	118	38	17403	purine ribonucleotide biosynthetic process	GPI|TPI1|PKM|ENO1|ALDOA|GAPDH
Biological process	6164	2.1848e-07	6.34e-06	6	120	38	17403	purine nucleotide biosynthetic process	GPI|TPI1|PKM|ENO1|ALDOA|GAPDH
Biological process	72522	2.5296e-07	7.2022e-06	6	123	38	17403	purine-containing compound biosynthetic process	GPI|TPI1|PKM|ENO1|ALDOA|GAPDH
Biological process	1901361	2.6303e-07	7.3503e-06	7	205	38	17403	organic cyclic compound catabolic process	GPI|AHCY|TPI1|PKM|ENO1|ALDOA|GAPDH
Biological process	51188	2.918e-07	8.0059e-06	6	126	38	17403	cofactor biosynthetic process	GPI|TPI1|PKM|ENO1|ALDOA|GAPDH
Biological process	9260	3.2032e-07	8.6314e-06	6	128	38	17403	ribonucleotide biosynthetic process	GPI|TPI1|PKM|ENO1|ALDOA|GAPDH
Biological process	9150	3.3023e-07	8.7423e-06	7	212	38	17403	purine ribonucleotide metabolic process	GPI|HSPA8|TPI1|PKM|ENO1|ALDOA|GAPDH
Biological process	46390	3.5109e-07	9.1343e-06	6	130	38	17403	ribose phosphate biosynthetic process	GPI|TPI1|PKM|ENO1|ALDOA|GAPDH
Biological process	6163	3.9882e-07	1.02e-05	7	218	38	17403	purine nucleotide metabolic process	GPI|HSPA8|TPI1|PKM|ENO1|ALDOA|GAPDH
Biological process	19752	4.303e-07	1.0822e-05	9	454	38	17403	carboxylic acid metabolic process	GPI|LDHA|AHCY|TPI1|PKM|ENO1|ALDOA|GAPDH|ASRGL1
Biological process	9259	4.648e-07	1.1498e-05	7	223	38	17403	ribonucleotide metabolic process	GPI|HSPA8|TPI1|PKM|ENO1|ALDOA|GAPDH
Biological process	44281	5.4652e-07	1.3107e-05	12	963	38	17403	small molecule metabolic process	GPI|HSPA8|LDHA|AHCY|TPI1|PKM|ENO1|TXN|ALDOA|FBP1|GAPDH|ASRGL1
Biological process	19693	5.5588e-07	1.3107e-05	7	229	38	17403	ribose phosphate metabolic process	GPI|HSPA8|TPI1|PKM|ENO1|ALDOA|GAPDH
Biological process	51186	5.5588e-07	1.3107e-05	7	229	38	17403	cofactor metabolic process	GPI|AHCY|TPI1|PKM|ENO1|ALDOA|GAPDH
Biological process	43436	6.6215e-07	1.5372e-05	9	478	38	17403	oxoacid metabolic process	GPI|LDHA|AHCY|TPI1|PKM|ENO1|ALDOA|GAPDH|ASRGL1
Biological process	55086	7.1365e-07	1.6317e-05	8	350	38	17403	nucleobase-containing small molecule metabolic process	GPI|HSPA8|AHCY|TPI1|PKM|ENO1|ALDOA|GAPDH
Biological process	6732	7.5374e-07	1.6976e-05	6	148	38	17403	coenzyme metabolic process	GPI|TPI1|PKM|ENO1|ALDOA|GAPDH
Biological process	19637	8.0045e-07	1.7763e-05	9	489	38	17403	organophosphate metabolic process	GPI|HSPA8|TPI1|PKM|APOA1|ENO1|ALDOA|FBP1|GAPDH
Biological process	6082	8.7118e-07	1.9052e-05	9	494	38	17403	organic acid metabolic process	GPI|LDHA|AHCY|TPI1|PKM|ENO1|ALDOA|GAPDH|ASRGL1
Biological process	46394	9.1588e-07	1.9744e-05	6	153	38	17403	carboxylic acid biosynthetic process	GPI|TPI1|PKM|ENO1|ALDOA|GAPDH
Biological process	32787	9.7534e-07	2.0712e-05	7	249	38	17403	monocarboxylic acid metabolic process	GPI|TPI1|PKM|ENO1|ALDOA|GAPDH|ASRGL1
Biological process	16053	9.8826e-07	2.0712e-05	6	155	38	17403	organic acid biosynthetic process	GPI|TPI1|PKM|ENO1|ALDOA|GAPDH
Biological process	90407	1.4417e-06	2.9802e-05	7	264	38	17403	organophosphate biosynthetic process	GPI|TPI1|PKM|APOA1|ENO1|ALDOA|GAPDH
Biological process	9165	1.5817e-06	3.2255e-05	6	168	38	17403	nucleotide biosynthetic process	GPI|TPI1|PKM|ENO1|ALDOA|GAPDH
Biological process	1901293	1.9401e-06	3.9034e-05	6	174	38	17403	nucleoside phosphate biosynthetic process	GPI|TPI1|PKM|ENO1|ALDOA|GAPDH
Biological process	1901135	2.2147e-06	4.3973e-05	9	553	38	17403	carbohydrate derivative metabolic process	GPI|HSPA8|AHCY|TPI1|PKM|ENO1|ALDOA|FBP1|GAPDH
Biological process	9117	2.8801e-06	5.6443e-05	7	293	38	17403	nucleotide metabolic process	GPI|HSPA8|TPI1|PKM|ENO1|ALDOA|GAPDH
Biological process	44283	3.3662e-06	6.5123e-05	7	300	38	17403	small molecule biosynthetic process	GPI|TPI1|PKM|ENO1|ALDOA|FBP1|GAPDH
Biological process	6753	3.5946e-06	6.8661e-05	7	303	38	17403	nucleoside phosphate metabolic process	GPI|HSPA8|TPI1|PKM|ENO1|ALDOA|GAPDH
Biological process	17144	3.6735e-06	6.9292e-05	7	304	38	17403	drug metabolic process	GPI|HSPA8|TPI1|PKM|ENO1|ALDOA|GAPDH
Biological process	6091	5.1483e-06	9.5911e-05	6	206	38	17403	generation of precursor metabolites and energy	GPI|TPI1|PKM|ENO1|ALDOA|GAPDH
Molecular function	5515	8.5542e-06	0.00015742	23	4563	38	17403	protein binding	GPI|HSPA8|HSPA1L|SERPINC1|AHSG|HBA|STRBP|KRT1|APOA1|CAPG|ACTB|PRDX5|TF|PRDX1|ALB|LCP1|VIM|P81947|FBP1|GAPDH|HIST1H2AC|YWHAG|HIST1H1C
Biological process	97237	1.1445e-05	0.00020808	5	137	38	17403	cellular response to toxic substance	PRDX5|HBA|PRDX1|HBB|ACTB
Cellular component	31982	1.4221e-05	0.00025548	11	1093	38	17403	vesicle	HSPA8|PRDX5|TF|AHCY|SERPINA3-2|AHSG|ALB|APOA1|CAPG|VIM|GAPDH
Biological process	98869	2.5817e-05	0.00045832	4	79	38	17403	cellular oxidant detoxification	PRDX5|HBA|PRDX1|HBB
Biological process	44004	2.7779e-05	0.00048182	2	4	38	17403	disruption by symbiont of host cell	ALB|GAPDH
Biological process	1907	2.7779e-05	0.00048182	2	4	38	17403	killing by symbiont of host cells	ALB|GAPDH
Biological process	1990748	2.9912e-05	0.00050717	4	82	38	17403	cellular detoxification	PRDX5|HBA|PRDX1|HBB
Biological process	98754	2.9912e-05	0.00050717	4	82	38	17403	detoxification	PRDX5|HBA|PRDX1|HBB
Molecular function	1990254	4.6234e-05	0.00077519	2	5	38	17403	keratin filament binding	KRT14|VIM
Biological process	1906	5.485e-05	0.00090954	3	34	38	17403	cell killing	PRDX1|ALB|GAPDH
Molecular function	4866	6.0253e-05	0.00098827	4	98	38	17403	endopeptidase inhibitor activity	PRDX5|SERPINA3-2|AHSG|GAPDH
Molecular function	61135	7.0441e-05	0.001143	4	102	38	17403	endopeptidase regulator activity	PRDX5|SERPINA3-2|AHSG|GAPDH
Biological process	1901137	7.5993e-05	0.0012199	6	332	38	17403	carbohydrate derivative biosynthetic process	GPI|TPI1|PKM|ENO1|ALDOA|GAPDH
Biological process	9636	9.6781e-05	0.0015373	5	214	38	17403	response to toxic substance	PRDX5|HBA|PRDX1|HBB|ACTB
Cellular component	5615	0.00011255	0.0017692	7	518	38	17403	extracellular space	GPI|HSPA8|TF|SERPINA3-2|AHSG|ALB|APOA1
Molecular function	30414	0.00011612	0.0018065	4	116	38	17403	peptidase inhibitor activity	PRDX5|SERPINA3-2|AHSG|GAPDH
Biological process	51818	0.00016553	0.0024978	2	9	38	17403	disruption of cells of other organism involved in symbiotic interaction	ALB|GAPDH
Biological process	51883	0.00016553	0.0024978	2	9	38	17403	killing of cells in other organism involved in symbiotic interaction	ALB|GAPDH
Molecular function	19215	0.00016553	0.0024978	2	9	38	17403	intermediate filament binding	KRT14|VIM
Biological process	44248	0.00018745	0.0028007	8	756	38	17403	cellular catabolic process	GPI|AHCY|TPI1|PKM|ENO1|ALDOA|GAPDH|ASRGL1
Biological process	6006	0.00019715	0.0029167	3	52	38	17403	glucose metabolic process	TPI1|FBP1|GAPDH
Biological process	1901575	0.00021252	0.0031096	8	770	38	17403	organic substance catabolic process	GPI|AHCY|TPI1|PKM|ENO1|ALDOA|GAPDH|ASRGL1
Molecular function	61134	0.00021431	0.0031096	4	136	38	17403	peptidase regulator activity	PRDX5|SERPINA3-2|AHSG|GAPDH
Biological process	51223	0.00021895	0.0031467	6	403	38	17403	regulation of protein transport	GPI|HSPA1L|APOA1|TXN|LCP1|GAPDH
Molecular function	42802	0.00024986	0.0035238	10	1244	38	17403	identical protein binding	SERPINC1|PRDX1|ALB|APOA1|LCP1|VIM|FBP1|GAPDH|ACTB|YWHAG
Cellular component	31410	0.00026056	0.0036405	9	1013	38	17403	cytoplasmic vesicle	HSPA8|PRDX5|TF|AHCY|SERPINA3-2|APOA1|CAPG|VIM|GAPDH
Cellular component	97708	0.00026637	0.0036876	9	1016	38	17403	intracellular vesicle	HSPA8|PRDX5|TF|AHCY|SERPINA3-2|APOA1|CAPG|VIM|GAPDH
Biological process	90087	0.00028057	0.0038489	6	422	38	17403	regulation of peptide transport	GPI|HSPA1L|APOA1|TXN|LCP1|GAPDH
Biological process	70201	0.00029143	0.0039619	6	425	38	17403	regulation of establishment of protein localization	GPI|HSPA1L|APOA1|TXN|LCP1|GAPDH
Biological process	32880	0.00035282	0.0047537	7	624	38	17403	regulation of protein localization	GPI|HSPA1L|APOA1|TXN|LCP1|GAPDH|ACTB
Biological process	51817	0.00039971	0.0053377	3	66	38	17403	modification of morphology or physiology of other organism involved in symbiotic interaction	HSPA8|ALB|GAPDH
Biological process	6796	0.00041795	0.0055323	10	1326	38	17403	phosphate-containing compound metabolic process	GPI|HSPA8|TPI1|PKM|APOA1|ENO1|ALDOA|FBP1|GAPDH|TTN
Biological process	51049	0.00043609	0.0057222	9	1086	38	17403	regulation of transport	GPI|TF|HSPA1L|AHSG|APOA1|TXN|LCP1|GAPDH|ACTB
Biological process	6793	0.00045449	0.0059123	10	1340	38	17403	phosphorus metabolic process	GPI|HSPA8|TPI1|PKM|APOA1|ENO1|ALDOA|FBP1|GAPDH|TTN
Biological process	10951	0.00046813	0.0060377	4	167	38	17403	negative regulation of endopeptidase activity	PRDX5|SERPINA3-2|AHSG|GAPDH
Biological process	19318	0.00047528	0.0060779	3	70	38	17403	hexose metabolic process	TPI1|FBP1|GAPDH
Cellular component	42470	0.0004955	0.0062309	3	71	38	17403	melanosome	HSPA8|AHCY|CAPG
Cellular component	48770	0.0004955	0.0062309	3	71	38	17403	pigment granule	HSPA8|AHCY|CAPG
Molecular function	5488	0.00050201	0.0062605	30	9005	38	17403	binding	GPI|AHCY|SERPINC1|HBA|HBB|CAPG|ENO1|ACTB|TTN|PRDX5|PRDX1|HIST1H2AC|YWHAG|HIST1H1C|HSPA8|HSPA1L|AHSG|STRBP|KRT1|APOA1|TF|PKM|ALB|KRT14|LCP1|VIM|E1B9F6|P81947|FBP1|GAPDH
Cellular component	5576	0.00051854	0.0064137	9	1112	38	17403	extracellular region	GPI|HSPA8|TF|SERPINA3-2|AHSG|ALB|APOA1|CAPG|TXN
Biological process	9056	0.00053463	0.0065445	8	883	38	17403	catabolic process	GPI|AHCY|TPI1|PKM|ENO1|ALDOA|GAPDH|ASRGL1
Biological process	45109	0.00054646	0.0065445	2	16	38	17403	intermediate filament organization	KRT14|VIM
Biological process	15671	0.00054646	0.0065445	2	16	38	17403	oxygen transport	HBA|HBB
Biological process	6094	0.00054646	0.0065445	2	16	38	17403	gluconeogenesis	TPI1|FBP1
Cellular component	43230	0.00055945	0.0066474	3	74	38	17403	extracellular organelle	HSPA8|AHSG|ALB
Biological process	35821	0.00060489	0.0071311	3	76	38	17403	modification of morphology or physiology of other organism	HSPA8|ALB|GAPDH
Biological process	31640	0.00061847	0.007179	2	17	38	17403	killing of cells of other organism	ALB|GAPDH
Biological process	44364	0.00061847	0.007179	2	17	38	17403	disruption of cells of other organism	ALB|GAPDH
Biological process	51346	0.00063032	0.0072607	5	321	38	17403	negative regulation of hydrolase activity	PRDX5|SERPINA3-2|AHSG|APOA1|GAPDH
Biological process	19319	0.00069482	0.0079431	2	18	38	17403	hexose biosynthetic process	TPI1|FBP1
Biological process	10466	0.00074524	0.0084554	4	189	38	17403	negative regulation of peptidase activity	PRDX5|SERPINA3-2|AHSG|GAPDH
Biological process	6953	0.00077549	0.008733	2	19	38	17403	acute-phase response	ORM1|AHSG
Biological process	5996	0.00078231	0.0087445	3	83	38	17403	monosaccharide metabolic process	TPI1|FBP1|GAPDH
Cellular component	44421	0.00083569	0.0092724	7	721	38	17403	extracellular region part	GPI|HSPA8|TF|SERPINA3-2|AHSG|ALB|APOA1
Biological process	44003	0.00086048	0.0094091	2	20	38	17403	modification by symbiont of host morphology or physiology	ALB|GAPDH
Biological process	15669	0.00086048	0.0094091	2	20	38	17403	gas transport	HBA|HBB
Molecular function	31625	0.0010456	0.01119	4	207	38	17403	ubiquitin protein ligase binding	GPI|HSPA8|HSPA1L|P81947
Molecular function	5200	0.0010433	0.01119	2	22	38	17403	structural constituent of cytoskeleton	VIM|ACTB
Biological process	46364	0.0010433	0.01119	2	22	38	17403	monosaccharide biosynthetic process	TPI1|FBP1
Molecular function	4857	0.0011028	0.01172	4	210	38	17403	enzyme inhibitor activity	PRDX5|SERPINA3-2|AHSG|GAPDH
Biological process	70887	0.0011819	0.012472	10	1514	38	17403	cellular response to chemical stimulus	PRDX5|TF|HBA|PRDX1|HBB|VIM|P81947|FBP1|GAPDH|ACTB
Biological process	65008	0.0011963	0.012536	13	2404	38	17403	regulation of biological quality	GPI|HSPA8|SERPINC1|KRT1|APOA1|CAPG|TXN|TF|PRDX1|ALB|VIM|GAPDH|YWHAG
Molecular function	44389	0.0012878	0.013402	4	219	38	17403	ubiquitin-like protein ligase binding	GPI|HSPA8|HSPA1L|P81947
Biological process	51235	0.0013811	0.014274	3	101	38	17403	maintenance of location	ALB|APOA1|TXN
Cellular component	44424	0.0015097	0.015498	29	8964	38	17403	intracellular part	GPI|AHCY|CAPG|ENO1|TXN|ACTB|LDHA|PRDX5|PRDX1|HIST1H2AC|YWHAG|HIST1H1C|HSPA8|SERPINA3-2|HSPA1L|AHSG|STRBP|KRT1|APOA1|TF|PKM|ALB|KRT14|LCP1|VIM|E1B9F6|P81947|FBP1|GAPDH
Biological process	16310	0.0015981	0.016184	7	806	38	17403	phosphorylation	GPI|TPI1|PKM|ENO1|ALDOA|GAPDH|TTN
Biological process	6952	0.0015933	0.016184	6	588	38	17403	defense response	ORM1|AHSG|PRDX1|KRT1|VIM|GAPDH
Biological process	1901566	0.0016095	0.016192	7	807	38	17403	organonitrogen compound biosynthetic process	GPI|TPI1|PKM|APOA1|ENO1|ALDOA|GAPDH
Cellular component	30139	0.0017646	0.017634	3	110	38	17403	endocytic vesicle	TF|APOA1|VIM
Biological process	9987	0.0021574	0.018616	31	10160	38	17403	cellular process	GPI|AHCY|HBA|HBB|CAPG|ENO1|TXN|ACTB|TTN|LDHA|PRDX5|PRDX1|YWHAG|HIST1H1C|HSPA8|TPI1|HSPA1L|STRBP|KRT1|APOA1|ASRGL1|TF|PKM|ALB|KRT14|LCP1|VIM|ALDOA|P81947|FBP1|GAPDH
Biological process	34654	0.0020169	0.018616	6	616	38	17403	nucleobase-containing compound biosynthetic process	GPI|TPI1|PKM|ENO1|ALDOA|GAPDH
Molecular function	19904	0.0021698	0.018616	5	424	38	17403	protein domain specific binding	HSPA8|CAPG|VIM|GAPDH|YWHAG
Biological process	45087	0.0019428	0.018616	4	245	38	17403	innate immune response	PRDX1|KRT1|VIM|GAPDH
Cellular component	45178	0.0019431	0.018616	2	30	38	17403	basal part of cell	TF|KRT14
Molecular function	34986	0.0021835	0.018616	1	1	38	17403	iron chaperone activity	TF
Molecular function	4365	0.0021835	0.018616	1	1	38	17403	glyceraldehyde-3-phosphate dehydrogenase (NAD+) (phosphorylating) activity	GAPDH
Biological process	6530	0.0021835	0.018616	1	1	38	17403	asparagine catabolic process	ASRGL1
Cellular component	98850	0.0021835	0.018616	1	1	38	17403	extrinsic component of synaptic vesicle membrane	GAPDH
Biological process	33345	0.0021835	0.018616	1	1	38	17403	asparagine catabolic process via L-aspartate	ASRGL1
Molecular function	8798	0.0021835	0.018616	1	1	38	17403	beta-aspartyl-peptidase activity	ASRGL1
Biological process	1901328	0.0021835	0.018616	1	1	38	17403	response to cytochalasin B	ACTB
Molecular function	35605	0.0021835	0.018616	1	1	38	17403	peptidyl-cysteine S-nitrosylase activity	GAPDH
Biological process	99162	0.0021835	0.018616	1	1	38	17403	regulation of neurotransmitter loading into synaptic vesicle	GAPDH
Molecular function	43891	0.0021835	0.018616	1	1	38	17403	glyceraldehyde-3-phosphate dehydrogenase (NAD(P)+) (phosphorylating) activity	GAPDH
Biological process	60354	0.0021835	0.018616	1	1	38	17403	negative regulation of cell adhesion molecule production	APOA1
Biological process	72749	0.0021835	0.018616	1	1	38	17403	cellular response to cytochalasin B	ACTB
Biological process	19510	0.0021835	0.018616	1	1	38	17403	S-adenosylhomocysteine catabolic process	AHCY
Biological process	52331	0.0021835	0.018616	1	1	38	17403	hemolysis in other organism involved in symbiotic interaction	ALB
Biological process	44179	0.0021835	0.018616	1	1	38	17403	hemolysis in other organism	ALB
Molecular function	42132	0.0021835	0.018616	1	1	38	17403	fructose 1,6-bisphosphate 1-phosphatase activity	FBP1
Biological process	19836	0.0021835	0.018616	1	1	38	17403	hemolysis by symbiont of host erythrocytes	ALB
Biological process	2000266	0.0021835	0.018616	1	1	38	17403	regulation of blood coagulation, intrinsic pathway	SERPINC1
Biological process	2000257	0.0021835	0.018616	1	1	38	17403	regulation of protein activation cascade	SERPINC1
Biological process	1897	0.0021835	0.018616	1	1	38	17403	cytolysis by symbiont of host cells	ALB
Molecular function	4067	0.0021835	0.018616	1	1	38	17403	asparaginase activity	ASRGL1
Biological process	45104	0.0022095	0.018731	2	32	38	17403	intermediate filament cytoskeleton organization	KRT14|VIM
Molecular function	5102	0.0022528	0.018992	7	856	38	17403	signaling receptor binding	GPI|HSPA8|PRDX5|TF|APOA1|LCP1|YWHAG
Molecular function	19899	0.0023589	0.019667	9	1377	38	17403	enzyme binding	GPI|HSPA8|HSPA1L|SERPINC1|APOA1|LCP1|P81947|ACTB|YWHAG
Biological process	45103	0.0023488	0.019667	2	33	38	17403	intermediate filament-based process	KRT14|VIM
Biological process	52548	0.0024106	0.019987	4	260	38	17403	regulation of endopeptidase activity	PRDX5|SERPINA3-2|AHSG|GAPDH
Cellular component	5882	0.0024829	0.020439	3	124	38	17403	intermediate filament	KRT1|KRT14|VIM
Biological process	2526	0.0024922	0.020439	2	34	38	17403	acute inflammatory response	ORM1|AHSG
Biological process	45861	0.0025474	0.020779	4	264	38	17403	negative regulation of proteolysis	PRDX5|SERPINA3-2|AHSG|GAPDH
Cellular component	5856	0.0025783	0.020918	9	1395	38	17403	cytoskeleton	STRBP|KRT1|KRT14|CAPG|LCP1|VIM|P81947|GAPDH|ACTB
Biological process	42493	0.0027019	0.021803	5	446	38	17403	response to drug	HBA|HBB|VIM|FBP1|ACTB
Biological process	18130	0.0028282	0.0227	6	659	38	17403	heterocycle biosynthetic process	GPI|TPI1|PKM|ENO1|ALDOA|GAPDH
Cellular component	5737	0.0030088	0.024023	23	6487	38	17403	cytoplasm	HSPA8|AHCY|SERPINA3-2|AHSG|STRBP|APOA1|CAPG|ENO1|TXN|ACTB|LDHA|PRDX5|TF|PKM|ALB|KRT14|LCP1|VIM|E1B9F6|P81947|FBP1|GAPDH|YWHAG
Biological process	19438	0.0030478	0.024206	6	669	38	17403	aromatic compound biosynthetic process	GPI|TPI1|PKM|ENO1|ALDOA|GAPDH
Molecular function	51287	0.0034366	0.027151	2	40	38	17403	NAD binding	AHCY|GAPDH
Molecular function	4869	0.0036079	0.028356	2	41	38	17403	cysteine-type endopeptidase inhibitor activity	PRDX5|AHSG
Biological process	52547	0.003933	0.030615	4	298	38	17403	regulation of peptidase activity	PRDX5|SERPINA3-2|AHSG|GAPDH
Biological process	33157	0.0039359	0.030615	3	146	38	17403	regulation of intracellular protein transport	HSPA1L|TXN|LCP1
Molecular function	3725	0.0041452	0.031914	2	44	38	17403	double-stranded RNA binding	VIM|P81947
Biological process	71346	0.0041452	0.031914	2	44	38	17403	cellular response to interferon-gamma	VIM|GAPDH
Biological process	45110	0.0043624	0.032112	1	2	38	17403	intermediate filament bundle assembly	KRT14
Molecular function	16530	0.0043624	0.032112	1	2	38	17403	metallochaperone activity	TF
Biological process	51621	0.0043624	0.032112	1	2	38	17403	regulation of norepinephrine uptake	ACTB
Biological process	51659	0.0043624	0.032112	1	2	38	17403	maintenance of mitochondrion location	ALB
Biological process	51801	0.0043624	0.032112	1	2	38	17403	cytolysis in other organism involved in symbiotic interaction	ALB
Molecular function	98973	0.0043624	0.032112	1	2	38	17403	structural constituent of postsynaptic actin cytoskeleton	ACTB
Biological process	35606	0.0043624	0.032112	1	2	38	17403	peptidyl-cysteine S-trans-nitrosylation	GAPDH
Biological process	36146	0.0043624	0.032112	1	2	38	17403	cellular response to mycotoxin	ACTB
Biological process	6002	0.0043624	0.032112	1	2	38	17403	fructose 6-phosphate metabolic process	FBP1
Cellular component	5622	0.0044285	0.03244	29	9464	38	17403	intracellular	GPI|AHCY|CAPG|ENO1|TXN|ACTB|LDHA|PRDX5|PRDX1|HIST1H2AC|YWHAG|HIST1H1C|HSPA8|SERPINA3-2|HSPA1L|AHSG|STRBP|KRT1|APOA1|TF|PKM|ALB|KRT14|LCP1|VIM|E1B9F6|P81947|FBP1|GAPDH
Biological process	1901362	0.0046777	0.0341	6	730	38	17403	organic cyclic compound biosynthetic process	GPI|TPI1|PKM|ENO1|ALDOA|GAPDH
Cellular component	45111	0.0048213	0.034978	3	157	38	17403	intermediate filament cytoskeleton	KRT1|KRT14|VIM
Biological process	6955	0.0049479	0.035724	5	514	38	17403	immune response	PRDX1|KRT1|LCP1|VIM|GAPDH
Cellular component	5829	0.0051927	0.037313	11	2162	38	17403	cytosol	PRDX5|AHCY|PKM|ENO1|TXN|LCP1|VIM|P81947|FBP1|GAPDH|ACTB
Biological process	51651	0.0055334	0.039386	2	51	38	17403	maintenance of location in cell	ALB|TXN
Biological process	51851	0.0055334	0.039386	2	51	38	17403	modification by host of symbiont morphology or physiology	HSPA8|GAPDH
Cellular component	43229	0.0062852	0.041099	25	7719	38	17403	intracellular organelle	GPI|AHCY|CAPG|TXN|ACTB|PRDX5|PRDX1|HIST1H2AC|HIST1H1C|HSPA8|SERPINA3-2|HSPA1L|AHSG|STRBP|KRT1|APOA1|TF|PKM|ALB|KRT14|LCP1|VIM|P81947|FBP1|GAPDH
Biological process	51128	0.0063783	0.041099	9	1598	38	17403	regulation of cellular component organization	HSPA8|TF|HSPA1L|AHSG|APOA1|CAPG|LCP1|VIM|FBP1
Biological process	55114	0.0059393	0.041099	6	767	38	17403	oxidation-reduction process	LDHA|PRDX5|PRDX1|APOA1|TXN|GAPDH
Biological process	43086	0.0058977	0.041099	5	536	38	17403	negative regulation of catalytic activity	PRDX5|SERPINA3-2|AHSG|APOA1|GAPDH
Biological process	51050	0.006467	0.041099	5	548	38	17403	positive regulation of transport	GPI|TF|HSPA1L|AHSG|GAPDH
Biological process	44403	0.0058183	0.041099	3	168	38	17403	symbiont process	HSPA8|ALB|GAPDH
Biological process	51702	0.006185	0.041099	2	54	38	17403	interaction with symbiont	HSPA8|GAPDH
Molecular function	8199	0.0065367	0.041099	1	3	38	17403	ferric iron binding	TF
Biological process	16480	0.0065367	0.041099	1	3	38	17403	negative regulation of transcription by RNA polymerase III	PRDX5
Molecular function	4332	0.0065367	0.041099	1	3	38	17403	fructose-bisphosphate aldolase activity	ALDOA
Biological process	6528	0.0065367	0.041099	1	3	38	17403	asparagine metabolic process	ASRGL1
Cellular component	98871	0.0065367	0.041099	1	3	38	17403	postsynaptic actin cytoskeleton	ACTB
Biological process	10903	0.0065367	0.041099	1	3	38	17403	negative regulation of very-low-density lipoprotein particle remodeling	APOA1
Molecular function	15091	0.0065367	0.041099	1	3	38	17403	ferric iron transmembrane transporter activity	TF
Molecular function	72510	0.0065367	0.041099	1	3	38	17403	trivalent inorganic cation transmembrane transporter activity	TF
Biological process	72512	0.0065367	0.041099	1	3	38	17403	trivalent inorganic cation transport	TF
Biological process	52042	0.0065367	0.041099	1	3	38	17403	positive regulation by symbiont of host programmed cell death	GAPDH
Biological process	52330	0.0065367	0.041099	1	3	38	17403	positive regulation by organism of programmed cell death in other organism involved in symbiotic interaction	GAPDH
Biological process	52501	0.0065367	0.041099	1	3	38	17403	positive regulation by organism of apoptotic process in other organism involved in symbiotic interaction	GAPDH
Molecular function	15643	0.0065367	0.041099	1	3	38	17403	toxic substance binding	ALB
Molecular function	19828	0.0065367	0.041099	1	3	38	17403	aspartic-type endopeptidase inhibitor activity	GAPDH
Molecular function	34190	0.0065367	0.041099	1	3	38	17403	apolipoprotein receptor binding	APOA1
Molecular function	34191	0.0065367	0.041099	1	3	38	17403	apolipoprotein A-I receptor binding	APOA1
Biological process	44533	0.0065367	0.041099	1	3	38	17403	positive regulation of apoptotic process in other organism	GAPDH
Biological process	71286	0.0065367	0.041099	1	3	38	17403	cellular response to magnesium ion	FBP1
Biological process	10046	0.0065367	0.041099	1	3	38	17403	response to mycotoxin	ACTB
Molecular function	8035	0.0065367	0.041099	1	3	38	17403	high-density lipoprotein particle binding	APOA1
Biological process	34756	0.0065367	0.041099	1	3	38	17403	regulation of iron ion transport	TF
Biological process	1901606	0.0066378	0.041562	2	56	38	17403	alpha-amino acid catabolic process	AHCY|ASRGL1
Biological process	1903827	0.0067877	0.042312	4	348	38	17403	regulation of cellular protein localization	HSPA1L|TXN|LCP1|ACTB
Biological process	35690	0.0068246	0.042312	3	178	38	17403	cellular response to drug	VIM|FBP1|ACTB
Biological process	34341	0.0068698	0.042312	2	57	38	17403	response to interferon-gamma	VIM|GAPDH
Molecular function	51087	0.0068698	0.042312	2	57	38	17403	chaperone binding	HSPA8|ALB
Biological process	44419	0.0071455	0.043831	3	181	38	17403	interspecies interaction between organisms	HSPA8|ALB|GAPDH
Molecular function	5198	0.0072736	0.044437	4	355	38	17403	structural molecule activity	KRT1|KRT14|VIM|ACTB
Molecular function	44877	0.0075007	0.045616	5	568	38	17403	protein-containing complex binding	KRT14|APOA1|CAPG|LCP1|VIM
Biological process	60341	0.0075552	0.045616	5	569	38	17403	regulation of cellular localization	HSPA1L|TXN|LCP1|GAPDH|ACTB
Cellular component	45095	0.0075875	0.045616	2	60	38	17403	keratin filament	KRT1|KRT14
Biological process	9063	0.0075875	0.045616	2	60	38	17403	cellular amino acid catabolic process	AHCY|ASRGL1
Biological process	51701	0.007834	0.046911	2	61	38	17403	interaction with host	ALB|GAPDH
Cellular component	44430	0.0086766	0.047089	7	1095	38	17403	cytoskeletal part	STRBP|KRT1|KRT14|CAPG|LCP1|VIM|P81947
Biological process	80134	0.0086402	0.047089	6	830	38	17403	regulation of response to stress	SERPINC1|AHSG|PRDX1|KRT1|APOA1|TXN
Biological process	50727	0.0079286	0.047089	3	188	38	17403	regulation of inflammatory response	AHSG|KRT1|APOA1
Biological process	16051	0.0083377	0.047089	2	63	38	17403	carbohydrate biosynthetic process	TPI1|FBP1
Biological process	6959	0.0085948	0.047089	2	64	38	17403	humoral immune response	KRT1|GAPDH
Biological process	34101	0.0085948	0.047089	2	64	38	17403	erythrocyte homeostasis	GPI|PRDX1
Molecular function	4457	0.0087063	0.047089	1	4	38	17403	lactate dehydrogenase activity	LDHA
Molecular function	4459	0.0087063	0.047089	1	4	38	17403	L-lactate dehydrogenase activity	LDHA
Cellular component	31232	0.0087063	0.047089	1	4	38	17403	extrinsic component of external side of plasma membrane	TF
Biological process	51715	0.0087063	0.047089	1	4	38	17403	cytolysis in other organism	ALB
Biological process	72319	0.0087063	0.047089	1	4	38	17403	vesicle uncoating	HSPA8
Biological process	72318	0.0087063	0.047089	1	4	38	17403	clathrin coat disassembly	HSPA8
Biological process	10901	0.0087063	0.047089	1	4	38	17403	regulation of very-low-density lipoprotein particle remodeling	APOA1
Biological process	98974	0.0087063	0.047089	1	4	38	17403	postsynaptic actin cytoskeleton organization	ACTB
Biological process	60353	0.0087063	0.047089	1	4	38	17403	regulation of cell adhesion molecule production	APOA1
Molecular function	1016	0.0087063	0.047089	1	4	38	17403	RNA polymerase III regulatory region DNA binding	PRDX5
Molecular function	50308	0.0087063	0.047089	1	4	38	17403	sugar-phosphatase activity	FBP1
Cellular component	97452	0.0087063	0.047089	1	4	38	17403	GAIT complex	GAPDH
Biological process	32026	0.0087063	0.047089	1	4	38	17403	response to magnesium ion	FBP1
Biological process	1903955	0.0087063	0.047089	1	4	38	17403	positive regulation of protein targeting to mitochondrion	HSPA1L
Biological process	46498	0.0087063	0.047089	1	4	38	17403	S-adenosylhomocysteine metabolic process	AHCY
Cellular component	34366	0.0087063	0.047089	1	4	38	17403	spherical high-density lipoprotein particle	APOA1
Biological process	18206	0.0087063	0.047089	1	4	38	17403	peptidyl-methionine modification	APOA1
Biological process	16191	0.0087063	0.047089	1	4	38	17403	synaptic vesicle uncoating	HSPA8
Biological process	51016	0.0087063	0.047089	1	4	38	17403	barbed-end actin filament capping	CAPG
Biological process	51024	0.0087063	0.047089	1	4	38	17403	positive regulation of immunoglobulin secretion	GPI
Molecular function	55131	0.0087063	0.047089	1	4	38	17403	C3HC4-type RING finger domain binding	HSPA8
Biological process	31647	0.0087608	0.047214	3	195	38	17403	regulation of protein stability	HSPA8|APOA1|GAPDH
Cellular component	99513	0.0088685	0.047625	4	376	38	17403	polymeric cytoskeletal fiber	KRT1|KRT14|VIM|P81947
Cellular component	70062	0.0091198	0.048801	2	66	38	17403	extracellular exosome	HSPA8|ALB
1ID number for the GO subcategory according to Gene Ontology Consortium.
2Number of proteins found within the subcategory.
3Total number of proteins within the subcategory.
4Number of proteins utilized in the analysis.
5Total protein in the predicted proteome.

## Sheet: REVIGO_BioProcess
Table S11B. Summarized categorization of Biological process from bovine proteins detected in E. granulosus hydatid fluid samples.
term_ID	description	frequency	log10 p-value	uniqueness	dispensability
GO:0042866	pyruvate biosynthetic process	5e-05	-7.6861	0.768	0.488
GO:0006090	pyruvate metabolic process	0.00817	-7.3372	0.702	0
GO:0046939	nucleotide phosphorylation	0.00792	-7.0526	0.576	0.332
GO:0016052	carbohydrate catabolic process	0.01078	-6.9172	0.821	0.048
GO:0072524	pyridine-containing compound metabolic process	0.01351	-6.6904	0.813	0.065
GO:0006733	oxidoreduction coenzyme metabolic process	0.01273	-6.3851	0.868	0.069
GO:0072521	purine-containing compound metabolic process	0.02673	-5.8097	0.795	0.357
GO:0005975	carbohydrate metabolic process	0.0526	-5.3478	0.921	0.077
GO:0051186	cofactor metabolic process	0.03985	-4.8827	0.908	0.079
GO:0044281	small molecule metabolic process	0.15138	-4.8827	0.808	0.235
GO:0055086	nucleobase-containing small molecule metabolic process	0.04917	-4.7878	0.651	0.41
GO:0019637	organophosphate metabolic process	0.06148	-4.7496	0.72	0.454
GO:1901135	carbohydrate derivative metabolic process	0.06319	-4.3565	0.93	0.079
GO:0017144	drug metabolic process	0.00058	-4.1593	0.936	0.048
GO:0006091	generation of precursor metabolites and energy	0.0194	-4.0182	0.915	0.083
GO:0097237	cellular response to toxic substance	1e-05	-3.6819	0.889	0.02
GO:0001907	killing by symbiont of host cells	8e-05	-3.317	0.748	0
GO:0001906	cell killing	0.00032	-3.041	0.99	0
GO:0090087	regulation of peptide transport	0.00033	-2.4145	0.844	0.144
GO:0006793	phosphorus metabolic process	0.13507	-2.2284	0.893	0.114
GO:0009056	catabolic process	0.0482	-2.1844	0.969	0.018
GO:0045109	intermediate filament organization	4e-05	-2.1844	0.85	0.126
GO:0015671	oxygen transport	0.0004	-2.1844	0.897	0.181
GO:0051346	negative regulation of hydrolase activity	0.00226	-2.1391	0.868	0.179
GO:0006953	acute-phase response	6e-05	-2.059	0.916	0.174
GO:0015669	gas transport	0.00041	-2.0264	0.897	0.346
GO:0065008	regulation of biological quality	0.03395	-1.9031	0.876	0.266
GO:0051235	maintenance of location	0.00129	-1.8447	0.83	0.406
GO:0006952	defense response	0.00568	-1.7905	0.91	0.393
GO:0009987	cellular process	0.6378	-1.7305	0.996	0
GO:0060354	negative regulation of cell adhesion molecule production	0	-1.7305	0.827	0.113
GO:2000257	regulation of protein activation cascade	4e-05	-1.7305	0.811	0.186
GO:0034654	nucleobase-containing compound biosynthetic process	0.14533	-1.7305	0.718	0.274
GO:1901328	response to cytochalasin B	0.0001	-1.7305	0.907	0.329
GO:0006530	asparagine catabolic process	2e-05	-1.7305	0.753	0.457
GO:0045103	intermediate filament-based process	0.0001	-1.7055	0.879	0.133
GO:0018130	heterocycle biosynthetic process	0.17388	-1.644	0.768	0.465
GO:0019438	aromatic compound biosynthetic process	0.16954	-1.6162	0.77	0.477
GO:0035606	peptidyl-cysteine S-trans-nitrosylation	0	-1.4935	0.937	0.034
GO:0036146	cellular response to mycotoxin	0	-1.4935	0.904	0.364
GO:0006002	fructose 6-phosphate metabolic process	0.0006	-1.4935	0.751	0.427
GO:0051621	regulation of norepinephrine uptake	0	-1.4935	0.84	0.498
GO:1901362	organic cyclic compound biosynthetic process	0.17871	-1.4672	0.787	0.455
GO:0051651	maintenance of location in cell	0.00067	-1.4045	0.713	0.468
GO:0072512	trivalent inorganic cation transport	0.00014	-1.3862	0.955	0.17
GO:0051128	regulation of cellular component organization	0.01586	-1.3862	0.82	0.342
GO:0016480	negative regulation of transcription from RNA polymerase III promoter	9e-05	-1.3862	0.767	0.353
GO:0010046	response to mycotoxin	0	-1.3862	0.919	0.395
GO:0055114	oxidation-reduction process	0.1506	-1.3862	0.808	0.415
GO:0035690	cellular response to drug	0.00013	-1.3737	0.881	0.448
GO:0072318	clathrin coat disassembly	1e-05	-1.327	0.837	0.23
GO:0010901	regulation of very-low-density lipoprotein particle remodeling	1e-05	-1.327	0.812	0.32
GO:0032026	response to magnesium ion	2e-05	-1.327	0.917	0.337
GO:0018206	peptidyl-methionine modification	4e-05	-1.327	0.928	0.361
GO:0098974	postsynaptic actin cytoskeleton organization	0	-1.327	0.877	0.416
GO:0046498	S-adenosylhomocysteine metabolic process	0.00066	-1.327	0.64	0.471
GO:0031647	regulation of protein stability	0.0007	-1.3261	0.847	0.469

## Sheet: REVIGO_MolFunction
Table S11C. Summarized categorization of Molecular function from bovine proteins detected in E. granulosus hydatid fluid samples.
term_ID	description	frequency	log10 p-value	uniqueness	dispensability
GO:0004365	glyceraldehyde-3-phosphate dehydrogenase (NAD+) (phosphorylating) activity	0.00014	-1.7305	0.905	0
GO:0004866	endopeptidase inhibitor activity	0.00132	-3.0052	0.745	0
GO:0005198	structural molecule activity	0.03268	-1.3526	0.957	0
GO:0005200	structural constituent of cytoskeleton	0.00079	-1.9508	0.941	0
GO:0005488	binding	0.55656	-2.2034	0.98	0
GO:0005515	protein binding	0.0441	-3.8041	0.915	0
GO:0015091	ferric iron transmembrane transporter activity	0.0001	-1.3862	0.936	0
GO:0016530	metallochaperone activity	0.0001	-1.4935	0.955	0
GO:0035605	peptidyl-cysteine S-nitrosylase activity	0	-1.7305	0.95	0.013
GO:0008798	beta-aspartyl-peptidase activity	4e-05	-1.7305	0.934	0.015
GO:0004332	fructose-bisphosphate aldolase activity	0.0005	-1.3862	0.948	0.017
GO:0034986	iron chaperone activity	1e-05	-1.7305	0.913	0.035
GO:1990254	keratin filament binding	1e-05	-3.1107	0.773	0.035
GO:0015643	toxic substance binding	7e-05	-1.3862	0.928	0.041
GO:0044877	macromolecular complex binding	0.0074	-1.341	0.919	0.065
GO:0051287	NAD binding	0.00956	-1.5654	0.915	0.067
GO:0003725	double-stranded RNA binding	0.00084	-1.4962	0.917	0.089
GO:0042132	fructose 1,6-bisphosphate 1-phosphatase activity	0.00042	-1.7305	0.897	0.13
GO:0001016	RNA polymerase III regulatory region DNA binding	4e-05	-1.327	0.923	0.141
GO:0004067	asparaginase activity	0.00022	-1.7305	0.932	0.144
GO:0004457	lactate dehydrogenase activity	0.00034	-1.327	0.912	0.213
GO:0055131	C3HC4-type RING finger domain binding	1e-05	-1.327	0.801	0.256
GO:0098973	structural constituent of postsynaptic actin cytoskeleton	0	-1.4935	0.941	0.327
GO:0042802	identical protein binding	0.004	-2.4535	0.739	0.349
GO:0034190	apolipoprotein receptor binding	1e-05	-1.3862	0.789	0.354
GO:0072510	trivalent inorganic cation transmembrane transporter activity	0.0001	-1.3862	0.936	0.421
GO:0008035	high-density lipoprotein particle binding	1e-05	-1.3862	0.895	0.425
GO:0008199	ferric iron binding	0.0011	-1.3862	0.905	0.442
GO:0004459	L-lactate dehydrogenase activity	0.00018	-1.327	0.913	0.461
GO:0034191	apolipoprotein A-I receptor binding	1e-05	-1.3862	0.792	0.473
GO:0051087	chaperone binding	0.00101	-1.3737	0.756	0.481
GO:0031625	ubiquitin protein ligase binding	0.00107	-1.9508	0.743	0.483
GO:0019904	protein domain specific binding	0.00147	-1.7305	0.752	0.495
