# Supplementary material for: Proteomic profiling of hydatid fluid from pulmonary cystic echinococcosis
Source: Parasit Vectors. 2022 Mar 21;15:99. doi: 10.1186/s13071-022-05232-8 (PMC8935821; doi:10.1186/s13071-022-05232-8)
Supplement: Supplementary file 15 — Additional file 15: Table S12. Gene ontology (GO) enrichment analysis of host proteins detected in hydatid fluid of E. ortleppi. [file 13071_2022_5232_MOESM15_ESM.xlsx]

## Sheet: BiNGO
Supplementary table S12A. Functional classification and gene ontology (GO) enrichment analysis of bovine proteins detected in hydatid fluid proteome of E. ortleppi samples. Functional categories highlighted in gray are exclusive to E. ortleppi.
	GO-ID1	p-value	corr p-value	x2	n3	X4	N5	Description	Genes in test set
Biological process	6096	4.93e-11	2.625e-08	6	28	42	17403	glycolytic process	GPI|TPI1|PKM|PGK1|ENO1|GAPDH
Biological process	46496	5.9899e-11	2.625e-08	7	56	42	17403	nicotinamide nucleotide metabolic process	GPI|TPI1|PKM|PGK1|ENO1|PGD|GAPDH
Biological process	6757	6.2051e-11	2.625e-08	6	29	42	17403	ATP generation from ADP	GPI|TPI1|PKM|PGK1|ENO1|GAPDH
Biological process	19362	6.8164e-11	2.625e-08	7	57	42	17403	pyridine nucleotide metabolic process	GPI|TPI1|PKM|PGK1|ENO1|PGD|GAPDH
Biological process	42866	7.7426e-11	2.625e-08	6	30	42	17403	pyruvate biosynthetic process	GPI|TPI1|PKM|PGK1|ENO1|GAPDH
Biological process	72524	8.7646e-11	2.625e-08	7	59	42	17403	pyridine-containing compound metabolic process	GPI|TPI1|PKM|PGK1|ENO1|PGD|GAPDH
Biological process	6733	2.4514e-10	5.6447e-08	7	68	42	17403	oxidoreduction coenzyme metabolic process	GPI|TPI1|PKM|PGK1|ENO1|PGD|GAPDH
Biological process	46031	2.5129e-10	5.6447e-08	6	36	42	17403	ADP metabolic process	GPI|TPI1|PKM|PGK1|ENO1|GAPDH
Biological process	19359	3.549e-10	7.0863e-08	6	38	42	17403	nicotinamide nucleotide biosynthetic process	GPI|TPI1|PKM|PGK1|ENO1|GAPDH
Biological process	19363	4.1869e-10	7.3802e-08	6	39	42	17403	pyridine nucleotide biosynthetic process	GPI|TPI1|PKM|PGK1|ENO1|GAPDH
Biological process	72525	4.917e-10	7.3802e-08	6	40	42	17403	pyridine-containing compound biosynthetic process	GPI|TPI1|PKM|PGK1|ENO1|GAPDH
Biological process	9135	5.7497e-10	7.3802e-08	6	41	42	17403	purine nucleoside diphosphate metabolic process	GPI|TPI1|PKM|PGK1|ENO1|GAPDH
Biological process	9179	5.7497e-10	7.3802e-08	6	41	42	17403	purine ribonucleoside diphosphate metabolic process	GPI|TPI1|PKM|PGK1|ENO1|GAPDH
Biological process	6090	5.7497e-10	7.3802e-08	6	41	42	17403	pyruvate metabolic process	GPI|TPI1|PKM|PGK1|ENO1|GAPDH
Biological process	9185	7.7681e-10	9.3062e-08	6	43	42	17403	ribonucleoside diphosphate metabolic process	GPI|TPI1|PKM|PGK1|ENO1|GAPDH
Biological process	6754	1.0342e-09	1.1222e-07	6	45	42	17403	ATP biosynthetic process	GPI|TPI1|PKM|PGK1|ENO1|GAPDH
Biological process	5975	1.0616e-09	1.1222e-07	10	284	42	17403	carbohydrate metabolic process	GPI|HK3|LDHA|TPI1|PKM|PGK1|ENO1|PGD|FBP1|GAPDH
Biological process	46939	1.5498e-09	1.4658e-07	6	48	42	17403	nucleotide phosphorylation	GPI|TPI1|PKM|PGK1|ENO1|GAPDH
Biological process	6165	1.5498e-09	1.4658e-07	6	48	42	17403	nucleoside diphosphate phosphorylation	GPI|TPI1|PKM|PGK1|ENO1|GAPDH
Biological process	16052	2.2624e-09	2.0328e-07	6	51	42	17403	carbohydrate catabolic process	GPI|TPI1|PKM|PGK1|ENO1|GAPDH
Cellular component	43209	2.7207e-09	2.3281e-07	8	153	42	17403	myelin sheath	GPI|HSPA8|PKM|PRDX1|ALB|CKB|P81947|YWHAG
Biological process	46034	3.8255e-09	2.9059e-07	7	100	42	17403	ATP metabolic process	GPI|HSPA8|TPI1|PKM|PGK1|ENO1|GAPDH
Biological process	9145	4.0427e-09	2.9059e-07	6	56	42	17403	purine nucleoside triphosphate biosynthetic process	GPI|TPI1|PKM|PGK1|ENO1|GAPDH
Biological process	9166	4.0427e-09	2.9059e-07	6	56	42	17403	nucleotide catabolic process	GPI|TPI1|PKM|PGK1|ENO1|GAPDH
Biological process	9206	4.0427e-09	2.9059e-07	6	56	42	17403	purine ribonucleoside triphosphate biosynthetic process	GPI|TPI1|PKM|PGK1|ENO1|GAPDH
Biological process	9201	6.8524e-09	4.7361e-07	6	61	42	17403	ribonucleoside triphosphate biosynthetic process	GPI|TPI1|PKM|PGK1|ENO1|GAPDH
Biological process	1901292	7.5732e-09	5.0404e-07	6	62	42	17403	nucleoside phosphate catabolic process	GPI|TPI1|PKM|PGK1|ENO1|GAPDH
Biological process	9132	8.3555e-09	5.3624e-07	6	63	42	17403	nucleoside diphosphate metabolic process	GPI|TPI1|PKM|PGK1|ENO1|GAPDH
Biological process	9142	1.4585e-08	8.875e-07	6	69	42	17403	nucleoside triphosphate biosynthetic process	GPI|TPI1|PKM|PGK1|ENO1|GAPDH
Biological process	19637	1.501e-08	8.875e-07	11	489	42	17403	organophosphate metabolic process	GPI|HK3|HSPA8|TPI1|PKM|PGK1|APOA1|ENO1|PGD|FBP1|GAPDH
Biological process	9127	1.5924e-08	8.875e-07	6	70	42	17403	purine nucleoside monophosphate biosynthetic process	GPI|TPI1|PKM|PGK1|ENO1|GAPDH
Biological process	9168	1.5924e-08	8.875e-07	6	70	42	17403	purine ribonucleoside monophosphate biosynthetic process	GPI|TPI1|PKM|PGK1|ENO1|GAPDH
Biological process	9205	1.6298e-08	8.875e-07	7	123	42	17403	purine ribonucleoside triphosphate metabolic process	GPI|HSPA8|TPI1|PKM|PGK1|ENO1|GAPDH
Biological process	9167	1.9272e-08	1.0186e-06	7	126	42	17403	purine ribonucleoside monophosphate metabolic process	GPI|HSPA8|TPI1|PKM|PGK1|ENO1|GAPDH
Biological process	9126	2.036e-08	1.0442e-06	7	127	42	17403	purine nucleoside monophosphate metabolic process	GPI|HSPA8|TPI1|PKM|PGK1|ENO1|GAPDH
Biological process	9144	2.15e-08	1.0442e-06	7	128	42	17403	purine nucleoside triphosphate metabolic process	GPI|HSPA8|TPI1|PKM|PGK1|ENO1|GAPDH
Biological process	9199	2.15e-08	1.0442e-06	7	128	42	17403	ribonucleoside triphosphate metabolic process	GPI|HSPA8|TPI1|PKM|PGK1|ENO1|GAPDH
Cellular component	5615	2.7125e-08	1.2827e-06	11	518	42	17403	extracellular space	GPI|HSPA8|LGALS1|ANXA1|GSN|AHNAK|A0A0N4STN1|ALB|PGK1|APOA1|CKB
Biological process	9161	3.443e-08	1.5864e-06	7	137	42	17403	ribonucleoside monophosphate metabolic process	GPI|HSPA8|TPI1|PKM|PGK1|ENO1|GAPDH
Biological process	9156	3.8654e-08	1.7365e-06	6	81	42	17403	ribonucleoside monophosphate biosynthetic process	GPI|TPI1|PKM|PGK1|ENO1|GAPDH
Biological process	9141	4.4106e-08	1.9331e-06	7	142	42	17403	nucleoside triphosphate metabolic process	GPI|HSPA8|TPI1|PKM|PGK1|ENO1|GAPDH
Biological process	6732	5.8666e-08	2.5101e-06	7	148	42	17403	coenzyme metabolic process	GPI|TPI1|PKM|PGK1|ENO1|PGD|GAPDH
Biological process	9124	6.3747e-08	2.5503e-06	6	88	42	17403	nucleoside monophosphate biosynthetic process	GPI|TPI1|PKM|PGK1|ENO1|GAPDH
Biological process	34404	6.3747e-08	2.5503e-06	6	88	42	17403	nucleobase-containing small molecule biosynthetic process	GPI|TPI1|PKM|PGK1|ENO1|GAPDH
Biological process	19693	6.3863e-08	2.5503e-06	8	229	42	17403	ribose phosphate metabolic process	GPI|HSPA8|TPI1|PKM|PGK1|ENO1|PGD|GAPDH
Biological process	46434	6.8234e-08	2.6656e-06	6	89	42	17403	organophosphate catabolic process	GPI|TPI1|PKM|PGK1|ENO1|GAPDH
Biological process	9123	8.0606e-08	3.0819e-06	7	155	42	17403	nucleoside monophosphate metabolic process	GPI|HSPA8|TPI1|PKM|PGK1|ENO1|GAPDH
Biological process	9108	8.887e-08	3.3271e-06	6	93	42	17403	coenzyme biosynthetic process	GPI|TPI1|PKM|PGK1|ENO1|GAPDH
Biological process	72330	2.5567e-07	9.3765e-06	6	111	42	17403	monocarboxylic acid biosynthetic process	GPI|TPI1|PKM|PGK1|ENO1|GAPDH
Biological process	9152	3.6748e-07	1.3207e-05	6	118	42	17403	purine ribonucleotide biosynthetic process	GPI|TPI1|PKM|PGK1|ENO1|GAPDH
Biological process	6164	4.0592e-07	1.4303e-05	6	120	42	17403	purine nucleotide biosynthetic process	GPI|TPI1|PKM|PGK1|ENO1|GAPDH
Biological process	9117	4.2136e-07	1.4561e-05	8	293	42	17403	nucleotide metabolic process	GPI|HSPA8|TPI1|PKM|PGK1|ENO1|PGD|GAPDH
Biological process	72522	4.6971e-07	1.5926e-05	6	123	42	17403	purine-containing compound biosynthetic process	GPI|TPI1|PKM|PGK1|ENO1|GAPDH
Biological process	44283	5.0389e-07	1.6768e-05	8	300	42	17403	small molecule biosynthetic process	GPI|TPI1|PKM|PGK1|ENO1|PGD|FBP1|GAPDH
Biological process	51188	5.4151e-07	1.7434e-05	6	126	42	17403	cofactor biosynthetic process	GPI|TPI1|PKM|PGK1|ENO1|GAPDH
Biological process	6753	5.4328e-07	1.7434e-05	8	303	42	17403	nucleoside phosphate metabolic process	GPI|HSPA8|TPI1|PKM|PGK1|ENO1|PGD|GAPDH
Biological process	6091	5.5831e-07	1.7601e-05	7	206	42	17403	generation of precursor metabolites and energy	GPI|TPI1|PKM|CAT|PGK1|ENO1|GAPDH
Biological process	1901135	5.6947e-07	1.7644e-05	10	553	42	17403	carbohydrate derivative metabolic process	GPI|HK3|HSPA8|TPI1|PKM|PGK1|ENO1|PGD|FBP1|GAPDH
Biological process	9260	5.9419e-07	1.8098e-05	6	128	42	17403	ribonucleotide biosynthetic process	GPI|TPI1|PKM|PGK1|ENO1|GAPDH
Biological process	46390	6.5101e-07	1.9498e-05	6	130	42	17403	ribose phosphate biosynthetic process	GPI|TPI1|PKM|PGK1|ENO1|GAPDH
Biological process	9150	6.7737e-07	1.9955e-05	7	212	42	17403	purine ribonucleotide metabolic process	GPI|HSPA8|TPI1|PKM|PGK1|ENO1|GAPDH
Cellular component	44421	7.5572e-07	2.1904e-05	11	721	42	17403	extracellular region part	GPI|HSPA8|LGALS1|ANXA1|GSN|AHNAK|A0A0N4STN1|ALB|PGK1|APOA1|CKB
Biological process	6163	8.1708e-07	2.3306e-05	7	218	42	17403	purine nucleotide metabolic process	GPI|HSPA8|TPI1|PKM|PGK1|ENO1|GAPDH
Biological process	9259	9.513e-07	2.6711e-05	7	223	42	17403	ribonucleotide metabolic process	GPI|HSPA8|TPI1|PKM|PGK1|ENO1|GAPDH
Biological process	51186	1.1363e-06	3.1416e-05	7	229	42	17403	cofactor metabolic process	GPI|TPI1|PKM|PGK1|ENO1|PGD|GAPDH
Cellular component	5576	1.2331e-06	3.3574e-05	13	1112	42	17403	extracellular region	GPI|HSPA8|ANXA1|GSN|AHNAK|A0A0N4STN1|APOA1|CAPG|TXN|LGALS1|ALB|PGK1|CKB
Biological process	55086	1.6058e-06	4.3068e-05	8	350	42	17403	nucleobase-containing small molecule metabolic process	GPI|HSPA8|TPI1|PKM|PGK1|ENO1|PGD|GAPDH
Biological process	46394	1.6906e-06	4.4678e-05	6	153	42	17403	carboxylic acid biosynthetic process	GPI|TPI1|PKM|PGK1|ENO1|GAPDH
Biological process	72521	1.7352e-06	4.5191e-05	7	244	42	17403	purine-containing compound metabolic process	GPI|HSPA8|TPI1|PKM|PGK1|ENO1|GAPDH
Biological process	45087	1.7831e-06	4.5512e-05	7	245	42	17403	innate immune response	ANXA1|GSN|PRDX1|KRT1|A0A0N4STN1|VIM|GAPDH
Biological process	44281	1.8176e-06	4.5512e-05	12	963	42	17403	small molecule metabolic process	GPI|HSPA8|LDHA|TPI1|PKM|CAT|PGK1|ENO1|TXN|PGD|FBP1|GAPDH
Biological process	16053	1.8235e-06	4.5512e-05	6	155	42	17403	organic acid biosynthetic process	GPI|TPI1|PKM|PGK1|ENO1|GAPDH
Biological process	34655	1.9648e-06	4.8223e-05	6	157	42	17403	nucleobase-containing compound catabolic process	GPI|TPI1|PKM|PGK1|ENO1|GAPDH
Biological process	32787	1.9858e-06	4.8223e-05	7	249	42	17403	monocarboxylic acid metabolic process	GPI|TPI1|PKM|PGK1|ENO1|PGD|GAPDH
Biological process	9165	2.9111e-06	6.9195e-05	6	168	42	17403	nucleotide biosynthetic process	GPI|TPI1|PKM|PGK1|ENO1|GAPDH
Biological process	90407	2.9265e-06	6.9195e-05	7	264	42	17403	organophosphate biosynthetic process	GPI|TPI1|PKM|PGK1|APOA1|ENO1|GAPDH
Biological process	6955	2.9823e-06	6.96e-05	9	514	42	17403	immune response	LGALS1|ANXA1|GSN|PRDX1|KRT1|A0A0N4STN1|LCP1|VIM|GAPDH
Biological process	1901293	3.5664e-06	8.2165e-05	6	174	42	17403	nucleoside phosphate biosynthetic process	GPI|TPI1|PKM|PGK1|ENO1|GAPDH
Biological process	51235	4.2746e-06	9.7234e-05	5	101	42	17403	maintenance of location	GSN|ALB|FLNA|APOA1|TXN
Biological process	44270	4.478e-06	0.00010059	6	181	42	17403	cellular nitrogen compound catabolic process	GPI|TPI1|PKM|PGK1|ENO1|GAPDH
Biological process	46700	4.7706e-06	0.00010584	6	183	42	17403	heterocycle catabolic process	GPI|TPI1|PKM|PGK1|ENO1|GAPDH
Molecular function	5515	5.3188e-06	0.00011656	25	4563	42	17403	protein binding	GPI|AHNAK|HIST1H2BJ|HBA|HSPB1|CAPG|ACTB|LGALS3|PRDX1|FLNA|CKB|YWHAG|HIST1H2AC|HIST1H1C|HSPA8|GSN|KRT1|APOA1|ALB|CAT|LCP1|VIM|P81947|FBP1|GAPDH
Biological process	19439	5.92e-06	0.00012817	6	190	42	17403	aromatic compound catabolic process	GPI|TPI1|PKM|PGK1|ENO1|GAPDH
Biological process	17144	7.397e-06	0.00015824	7	304	42	17403	drug metabolic process	GPI|HSPA8|TPI1|PKM|PGK1|ENO1|GAPDH
Biological process	1901361	9.1471e-06	0.00019338	6	205	42	17403	organic cyclic compound catabolic process	GPI|TPI1|PKM|PGK1|ENO1|GAPDH
Biological process	19752	1.092e-05	0.00022818	8	454	42	17403	carboxylic acid metabolic process	GPI|LDHA|TPI1|PKM|PGK1|ENO1|PGD|GAPDH
Biological process	32880	1.4282e-05	0.00029499	9	624	42	17403	regulation of protein localization	GPI|LGALS3|GSN|FLNA|APOA1|TXN|LCP1|GAPDH|ACTB
Biological process	43436	1.5856e-05	0.00032379	8	478	42	17403	oxoacid metabolic process	GPI|LDHA|TPI1|PKM|PGK1|ENO1|PGD|GAPDH
Biological process	97237	1.8913e-05	0.0003783	5	137	42	17403	cellular response to toxic substance	HBA|PRDX1|CAT|HBB|ACTB
Cellular component	70062	1.8946e-05	0.0003783	4	66	42	17403	extracellular exosome	HSPA8|ANXA1|AHNAK|ALB
Biological process	46364	1.9496e-05	0.00038499	3	22	42	17403	monosaccharide biosynthetic process	TPI1|PGD|FBP1
Biological process	6082	2.0099e-05	0.00039259	8	494	42	17403	organic acid metabolic process	GPI|LDHA|TPI1|PKM|PGK1|ENO1|PGD|GAPDH
Cellular component	1903561	2.3936e-05	0.0004625	4	70	42	17403	extracellular vesicle	HSPA8|ANXA1|AHNAK|ALB
Molecular function	42802	2.4931e-05	0.00047661	12	1244	42	17403	identical protein binding	PRDX1|ALB|CAT|HSPB1|FLNA|APOA1|LCP1|VIM|FBP1|GAPDH|ACTB|YWHAG
Cellular component	43230	2.9828e-05	0.00056423	4	74	42	17403	extracellular organelle	HSPA8|ANXA1|AHNAK|ALB
Biological process	51016	3.4012e-05	0.00062366	2	4	42	17403	barbed-end actin filament capping	GSN|CAPG
Biological process	1907	3.4012e-05	0.00062366	2	4	42	17403	killing by symbiont of host cells	ALB|GAPDH
Biological process	44004	3.4012e-05	0.00062366	2	4	42	17403	disruption by symbiont of host cell	ALB|GAPDH
Biological process	70887	3.5846e-05	0.00065066	13	1514	42	17403	cellular response to chemical stimulus	ANXA1|GSN|HBA|HBB|HSPB1|ACTB|LGALS3|PRDX1|CAT|VIM|P81947|FBP1|GAPDH
Biological process	98869	3.8612e-05	0.00069385	4	79	42	17403	cellular oxidant detoxification	HBA|PRDX1|CAT|HBB
Biological process	1990748	4.4713e-05	0.00078774	4	82	42	17403	cellular detoxification	HBA|PRDX1|CAT|HBB
Biological process	98754	4.4713e-05	0.00078774	4	82	42	17403	detoxification	HBA|PRDX1|CAT|HBB
Biological process	6796	4.6873e-05	0.0008103	12	1326	42	17403	phosphate-containing compound metabolic process	GPI|HK3|HSPA8|TPI1|PKM|PGK1|APOA1|ENO1|CKB|PGD|FBP1|GAPDH
Biological process	5996	4.6895e-05	0.0008103	4	83	42	17403	monosaccharide metabolic process	TPI1|PGD|FBP1|GAPDH
Biological process	6793	5.1955e-05	0.00088918	12	1340	42	17403	phosphorus metabolic process	GPI|HK3|HSPA8|TPI1|PKM|PGK1|APOA1|ENO1|CKB|PGD|FBP1|GAPDH
Molecular function	19899	6.7769e-05	0.0011489	12	1377	42	17403	enzyme binding	GPI|LGALS3|HSPA8|CAT|HSPB1|FLNA|APOA1|CKB|LCP1|P81947|ACTB|YWHAG
Biological process	1906	7.4244e-05	0.0012455	3	34	42	17403	cell killing	PRDX1|ALB|GAPDH
Cellular component	15629	7.4857e-05	0.0012455	6	298	42	17403	actin cytoskeleton	ANXA1|GSN|AHNAK|FLNA|LCP1|ACTB
Cellular component	5856	7.6873e-05	0.0012673	12	1395	42	17403	cytoskeleton	ANXA1|GSN|AHNAK|KRT1|HSPB1|FLNA|CAPG|LCP1|VIM|P81947|GAPDH|ACTB
Biological process	2376	7.8139e-05	0.0012765	11	1176	42	17403	immune system process	GPI|LGALS3|LGALS1|ANXA1|GSN|PRDX1|KRT1|A0A0N4STN1|LCP1|VIM|GAPDH
Molecular function	5488	8.3239e-05	0.0013476	34	9005	42	17403	binding	GPI|AHNAK|HIST1H2BJ|HBA|HBB|HSPB1|CAPG|ENO1|ACTB|LGALS3|HK3|LGALS1|PRDX1|FLNA|CKB|YWHAG|HIST1H2AC|HIST1H1C|HSPA8|ANXA1|GSN|KRT1|A0A0N4STN1|APOA1|PGD|PKM|ALB|CAT|LCP1|VIM|E1B9F6|P81947|FBP1|GAPDH
Molecular function	30246	8.5794e-05	0.0013765	5	188	42	17403	carbohydrate binding	LGALS3|HK3|LGALS1|KRT1|FBP1
Molecular function	50661	8.8289e-05	0.001404	3	36	42	17403	NADP binding	CAT|PGD|GAPDH
Biological process	31647	0.00010193	0.0016067	5	195	42	17403	regulation of protein stability	HSPA8|GSN|FLNA|APOA1|GAPDH
Biological process	31532	0.00011244	0.001757	3	39	42	17403	actin cytoskeleton reorganization	ANXA1|GSN|FLNA
Biological process	32652	0.00012135	0.0018799	3	40	42	17403	regulation of interleukin-1 production	ANXA1|HSPB1|APOA1
Biological process	1901137	0.00013543	0.0020801	6	332	42	17403	carbohydrate derivative biosynthetic process	GPI|TPI1|PKM|PGK1|ENO1|GAPDH
Biological process	9636	0.00015761	0.0024001	5	214	42	17403	response to toxic substance	HBA|PRDX1|CAT|HBB|ACTB
Biological process	71346	0.00016158	0.00244	3	44	42	17403	cellular response to interferon-gamma	GSN|VIM|GAPDH
Biological process	1903827	0.00017495	0.0026199	6	348	42	17403	regulation of cellular protein localization	LGALS3|GSN|FLNA|TXN|LCP1|ACTB
Biological process	51049	0.00020171	0.0029348	10	1086	42	17403	regulation of transport	GPI|LGALS3|ANXA1|AHNAK|FLNA|APOA1|TXN|LCP1|GAPDH|ACTB
Biological process	2548	0.00020251	0.0029348	2	9	42	17403	monocyte chemotaxis	LGALS3|ANXA1
Biological process	51818	0.00020251	0.0029348	2	9	42	17403	disruption of cells of other organism involved in symbiotic interaction	ALB|GAPDH
Biological process	51883	0.00020251	0.0029348	2	9	42	17403	killing of cells in other organism involved in symbiotic interaction	ALB|GAPDH
Cellular component	31982	0.00021255	0.0030556	10	1093	42	17403	vesicle	HSPA8|ANXA1|GSN|AHNAK|A0A0N4STN1|ALB|APOA1|CAPG|VIM|GAPDH
Biological process	51651	0.00025111	0.0035484	3	51	42	17403	maintenance of location in cell	GSN|ALB|TXN
Cellular component	1533	0.00025275	0.0035484	2	10	42	17403	cornified envelope	ANXA1|KRT1
Biological process	51156	0.00025275	0.0035484	2	10	42	17403	glucose 6-phosphate metabolic process	HK3|PGD
Biological process	6006	0.00026604	0.003706	3	52	42	17403	glucose metabolic process	TPI1|FBP1|GAPDH
Biological process	65008	0.00030152	0.0041679	15	2404	42	17403	regulation of biological quality	GPI|HSPA8|ANXA1|GSN|KRT1|APOA1|CAPG|TXN|PRDX1|ALB|FLNA|CKB|VIM|GAPDH|YWHAG
Biological process	34341	0.00034929	0.0047914	3	57	42	17403	response to interferon-gamma	GSN|VIM|GAPDH
Cellular component	5829	0.00035463	0.0048278	14	2162	42	17403	cytosol	ANXA1|GSN|AHNAK|ENO1|TXN|ACTB|PKM|FLNA|CKB|LCP1|VIM|P81947|FBP1|GAPDH
Biological process	61844	0.00036957	0.0049561	2	12	42	17403	antimicrobial humoral immune response mediated by antimicrobial peptide	A0A0N4STN1|GAPDH
Biological process	71674	0.00036957	0.0049561	2	12	42	17403	mononuclear cell migration	LGALS3|ANXA1
Molecular function	44877	0.00037992	0.0050002	7	568	42	17403	protein-containing complex binding	LGALS3|GSN|FLNA|APOA1|CAPG|LCP1|VIM
Biological process	43903	0.00038388	0.0050002	4	143	42	17403	regulation of symbiosis, encompassing mutualism through parasitism	HSPA8|LGALS1|GSN|GAPDH
Biological process	60341	0.00038396	0.0050002	7	569	42	17403	regulation of cellular localization	LGALS3|GSN|FLNA|TXN|LCP1|GAPDH|ACTB
Biological process	51223	0.00038485	0.0050002	6	403	42	17403	regulation of protein transport	GPI|FLNA|APOA1|TXN|LCP1|GAPDH
Biological process	45185	0.00038677	0.0050002	3	59	42	17403	maintenance of protein location	GSN|FLNA|TXN
Biological process	55114	0.00042744	0.0054865	8	767	42	17403	oxidation-reduction process	LDHA|PRDX1|CAT|PGK1|APOA1|TXN|PGD|GAPDH
Biological process	71801	0.0004361	0.0055579	2	13	42	17403	regulation of podosome assembly	GSN|LCP1
Biological process	6952	0.0004677	0.005828	7	588	42	17403	defense response	ANXA1|GSN|PRDX1|KRT1|A0A0N4STN1|VIM|GAPDH
Biological process	16051	0.0004693	0.005828	3	63	42	17403	carbohydrate biosynthetic process	TPI1|PGD|FBP1
Cellular component	43228	0.0004735	0.005828	16	2796	42	17403	non-membrane-bounded organelle	HSPA8|ANXA1|GSN|AHNAK|HIST1H2BJ|KRT1|HSPB1|CAPG|ACTB|FLNA|LCP1|VIM|P81947|GAPDH|HIST1H2AC|HIST1H1C
Cellular component	43232	0.0004735	0.005828	16	2796	42	17403	intracellular non-membrane-bounded organelle	HSPA8|ANXA1|GSN|AHNAK|HIST1H2BJ|KRT1|HSPB1|CAPG|ACTB|FLNA|LCP1|VIM|P81947|GAPDH|HIST1H2AC|HIST1H1C
Biological process	90087	0.00049132	0.0059685	6	422	42	17403	regulation of peptide transport	GPI|FLNA|APOA1|TXN|LCP1|GAPDH
Biological process	6959	0.00049156	0.0059685	3	64	42	17403	humoral immune response	KRT1|A0A0N4STN1|GAPDH
Biological process	70201	0.00051004	0.0061389	6	425	42	17403	regulation of establishment of protein localization	GPI|FLNA|APOA1|TXN|LCP1|GAPDH
Biological process	9987	0.00051243	0.0061389	35	10160	42	17403	cellular process	GPI|LOC613401|AHNAK|HBA|HBB|HSPB1|CAPG|ENO1|TXN|ACTB|LGALS3|HK3|LDHA|LGALS1|PRDX1|PGK1|FLNA|CKB|YWHAG|HIST1H1C|HSPA8|TPI1|ANXA1|GSN|KRT1|APOA1|PGD|PKM|ALB|CAT|LCP1|VIM|P81947|FBP1|GAPDH
Biological process	51817	0.00053808	0.0064035	3	66	42	17403	modification of morphology or physiology of other organism involved in symbiotic interaction	HSPA8|ALB|GAPDH
Biological process	16310	0.00059416	0.0070243	8	806	42	17403	phosphorylation	GPI|HK3|TPI1|PKM|PGK1|ENO1|CKB|GAPDH
Biological process	32879	0.00059899	0.0070352	12	1736	42	17403	regulation of localization	GPI|LGALS3|ANXA1|GSN|AHNAK|HSPB1|FLNA|APOA1|TXN|LCP1|GAPDH|ACTB
Biological process	19318	0.00063937	0.0074607	3	70	42	17403	hexose metabolic process	TPI1|FBP1|GAPDH
Biological process	51129	0.0006496	0.0075312	6	445	42	17403	negative regulation of cellular component organization	LGALS3|HSPA8|GSN|APOA1|CAPG|VIM
Cellular component	1891	0.00066784	0.0075957	2	16	42	17403	phagocytic cup	ANXA1|LCP1
Biological process	6094	0.00066784	0.0075957	2	16	42	17403	gluconeogenesis	TPI1|FBP1
Biological process	15671	0.00066784	0.0075957	2	16	42	17403	oxygen transport	HBA|HBB
Biological process	31640	0.00075573	0.0084878	2	17	42	17403	killing of cells of other organism	ALB|GAPDH
Biological process	44364	0.00075573	0.0084878	2	17	42	17403	disruption of cells of other organism	ALB|GAPDH
Biological process	35821	0.00081291	0.0090733	3	76	42	17403	modification of morphology or physiology of other organism	HSPA8|ALB|GAPDH
Biological process	19319	0.0008489	0.0094165	2	18	42	17403	hexose biosynthetic process	TPI1|FBP1
Molecular function	5102	0.00088169	0.0097202	8	856	42	17403	signaling receptor binding	GPI|LGALS3|HSPA8|CAT|FLNA|APOA1|LCP1|YWHAG
Biological process	51693	0.00094732	0.01038	2	19	42	17403	actin filament capping	GSN|CAPG
Cellular component	44430	0.0010102	0.011002	9	1095	42	17403	cytoskeletal part	ANXA1|GSN|KRT1|HSPB1|FLNA|CAPG|LCP1|VIM|P81947
Cellular component	99512	0.0010167	0.011006	6	485	42	17403	supramolecular fiber	ANXA1|KRT1|HSPB1|FLNA|VIM|P81947
Cellular component	99081	0.0010496	0.011044	6	488	42	17403	supramolecular polymer	ANXA1|KRT1|HSPB1|FLNA|VIM|P81947
Cellular component	99080	0.0010496	0.011044	6	488	42	17403	supramolecular complex	ANXA1|KRT1|HSPB1|FLNA|VIM|P81947
Biological process	46596	0.001051	0.011044	2	20	42	17403	regulation of viral entry into host cell	LGALS1|GSN
Biological process	44003	0.001051	0.011044	2	20	42	17403	modification by symbiont of host morphology or physiology	ALB|GAPDH
Biological process	15669	0.001051	0.011044	2	20	42	17403	gas transport	HBA|HBB
Molecular function	16491	0.0010607	0.011082	6	489	42	17403	oxidoreductase activity	LDHA|CAT|PGK1|TXN|PGD|GAPDH
Biological process	1902904	0.001125	0.011686	3	85	42	17403	negative regulation of supramolecular fiber organization	HSPA8|GSN|CAPG
Biological process	50863	0.0011805	0.012192	4	193	42	17403	regulation of T cell activation	LGALS3|LGALS1|ANXA1|GSN
Molecular function	5200	0.0012739	0.012933	2	22	42	17403	structural constituent of cytoskeleton	VIM|ACTB
Biological process	30835	0.0012739	0.012933	2	22	42	17403	negative regulation of actin filament depolymerization	GSN|CAPG
Biological process	19730	0.0012739	0.012933	2	22	42	17403	antimicrobial humoral response	A0A0N4STN1|GAPDH
Biological process	43933	0.001375	0.01383	8	917	42	17403	protein-containing complex subunit organization	HSPA8|GSN|AHNAK|KRT1|CAT|APOA1|FBP1|HIST1H1C
Molecular function	5080	0.001393	0.01383	2	23	42	17403	protein kinase C binding	HSPB1|YWHAG
Biological process	18149	0.001393	0.01383	2	23	42	17403	peptide cross-linking	ANXA1|KRT1
Cellular component	2102	0.001393	0.01383	2	23	42	17403	podosome	GSN|LCP1
Biological process	51262	0.001504	0.01485	3	94	42	17403	protein tetramerization	KRT1|CAT|FBP1
Molecular function	31625	0.0015279	0.015003	4	207	42	17403	ubiquitin protein ligase binding	GPI|HSPA8|CKB|P81947
Biological process	1903900	0.0015505	0.015142	3	95	42	17403	regulation of viral life cycle	HSPA8|LGALS1|GSN
Biological process	48523	0.0015854	0.015399	16	3114	42	17403	negative regulation of cellular process	HSPA8|ANXA1|GSN|HSPB1|APOA1|CAPG|TXN|LGALS3|ALB|CAT|FLNA|VIM|FBP1|GAPDH|HIST1H2AC|HIST1H1C
Biological process	48519	0.0016822	0.016252	17	3449	42	17403	negative regulation of biological process	HSPA8|ANXA1|GSN|KRT1|HSPB1|APOA1|CAPG|TXN|LGALS3|ALB|CAT|FLNA|VIM|FBP1|GAPDH|HIST1H2AC|HIST1H1C
Molecular function	50662	0.0018158	0.01745	4	217	42	17403	coenzyme binding	ALB|CAT|PGD|GAPDH
Molecular function	44389	0.0018777	0.017948	4	219	42	17403	ubiquitin-like protein ligase binding	GPI|HSPA8|CKB|P81947
Biological process	1900026	0.0019209	0.018263	2	27	42	17403	positive regulation of substrate adhesion-dependent cell spreading	FLNA|APOA1
Cellular component	99513	0.0020216	0.01912	5	376	42	17403	polymeric cytoskeletal fiber	ANXA1|KRT1|FLNA|VIM|P81947
Biological process	30837	0.0020655	0.019433	2	28	42	17403	negative regulation of actin filament polymerization	GSN|CAPG
Biological process	1902903	0.0021396	0.019803	4	227	42	17403	regulation of supramolecular fiber organization	HSPA8|GSN|APOA1|CAPG
Biological process	51674	0.002174	0.019803	6	563	42	17403	localization of cell	LGALS3|ANXA1|FLNA|APOA1|LCP1|ACTB
Biological process	48870	0.002174	0.019803	6	563	42	17403	cell motility	LGALS3|ANXA1|FLNA|APOA1|LCP1|ACTB
Cellular component	31312	0.0022151	0.019803	2	29	42	17403	extrinsic component of organelle membrane	ANXA1|GAPDH
Biological process	6928	0.0022513	0.019803	7	770	42	17403	movement of cell or subcellular component	LGALS3|ANXA1|HSPB1|FLNA|APOA1|LCP1|ACTB
Cellular component	44444	0.0023396	0.019803	22	5284	42	17403	cytoplasmic part	HSPA8|ANXA1|GSN|AHNAK|A0A0N4STN1|HSPB1|APOA1|CAPG|ENO1|TXN|ACTB|LGALS3|PKM|ALB|CAT|FLNA|CKB|LCP1|VIM|P81947|FBP1|GAPDH
Cellular component	30139	0.0023577	0.019803	3	110	42	17403	endocytic vesicle	GSN|APOA1|VIM
Cellular component	5925	0.0023577	0.019803	3	110	42	17403	focal adhesion	GSN|LCP1|ACTB
Biological process	71621	0.0023697	0.019803	2	30	42	17403	granulocyte chemotaxis	LGALS3|ANXA1
Molecular function	8426	0.0024134	0.019803	1	1	42	17403	protein kinase C inhibitor activity	HSPB1
Molecular function	4365	0.0024134	0.019803	1	1	42	17403	glyceraldehyde-3-phosphate dehydrogenase (NAD+) (phosphorylating) activity	GAPDH
Molecular function	4616	0.0024134	0.019803	1	1	42	17403	phosphogluconate dehydrogenase (decarboxylating) activity	PGD
Cellular component	98850	0.0024134	0.019803	1	1	42	17403	extrinsic component of synaptic vesicle membrane	GAPDH
Biological process	1901328	0.0024134	0.019803	1	1	42	17403	response to cytochalasin B	ACTB
Biological process	99162	0.0024134	0.019803	1	1	42	17403	regulation of neurotransmitter loading into synaptic vesicle	GAPDH
Molecular function	42132	0.0024134	0.019803	1	1	42	17403	fructose 1,6-bisphosphate 1-phosphatase activity	FBP1
Biological process	1897	0.0024134	0.019803	1	1	42	17403	cytolysis by symbiont of host cells	ALB
Biological process	97017	0.0024134	0.019803	1	1	42	17403	renal protein absorption	GSN
Molecular function	35605	0.0024134	0.019803	1	1	42	17403	peptidyl-cysteine S-nitrosylase activity	GAPDH
Molecular function	43891	0.0024134	0.019803	1	1	42	17403	glyceraldehyde-3-phosphate dehydrogenase (NAD(P)+) (phosphorylating) activity	GAPDH
Biological process	60354	0.0024134	0.019803	1	1	42	17403	negative regulation of cell adhesion molecule production	APOA1
Biological process	72749	0.0024134	0.019803	1	1	42	17403	cellular response to cytochalasin B	ACTB
Biological process	52331	0.0024134	0.019803	1	1	42	17403	hemolysis in other organism involved in symbiotic interaction	ALB
Biological process	44179	0.0024134	0.019803	1	1	42	17403	hemolysis in other organism	ALB
Molecular function	97493	0.0024134	0.019803	1	1	42	17403	structural molecule activity conferring elasticity	AHNAK
Biological process	1903906	0.0024134	0.019803	1	1	42	17403	regulation of plasma membrane raft polarization	GSN
Biological process	19836	0.0024134	0.019803	1	1	42	17403	hemolysis by symbiont of host erythrocytes	ALB
Molecular function	4046	0.0024134	0.019803	1	1	42	17403	aminoacylase activity	CAT
Cellular component	5924	0.0024816	0.02027	3	112	42	17403	cell-substrate adherens junction	GSN|LCP1|ACTB
Cellular component	31410	0.0025775	0.020959	8	1013	42	17403	cytoplasmic vesicle	HSPA8|ANXA1|GSN|A0A0N4STN1|APOA1|CAPG|VIM|GAPDH
Biological process	1905475	0.0026094	0.021097	3	114	42	17403	regulation of protein localization to membrane	LGALS3|GSN|ACTB
Cellular component	97708	0.0026254	0.021097	8	1016	42	17403	intracellular vesicle	HSPA8|ANXA1|GSN|A0A0N4STN1|APOA1|CAPG|VIM|GAPDH
Cellular component	44424	0.0026372	0.021097	31	8964	42	17403	intracellular part	GPI|AHNAK|HIST1H2BJ|HSPB1|CAPG|ENO1|TXN|ACTB|LGALS3|LDHA|PRDX1|FLNA|CKB|YWHAG|HIST1H2AC|HIST1H1C|HSPA8|ANXA1|GSN|KRT1|A0A0N4STN1|APOA1|PKM|ALB|CAT|LCP1|VIM|E1B9F6|P81947|FBP1|GAPDH
Biological process	10941	0.0026415	0.021097	8	1017	42	17403	regulation of cell death	LGALS3|GSN|ALB|CAT|HSPB1|FLNA|TXN|GAPDH
Biological process	30834	0.0026937	0.021138	2	32	42	17403	regulation of actin filament depolymerization	GSN|CAPG
Biological process	1902883	0.0026937	0.021138	2	32	42	17403	negative regulation of response to oxidative stress	HSPB1|TXN
Biological process	1903202	0.0026937	0.021138	2	32	42	17403	negative regulation of oxidative stress-induced cell death	HSPB1|TXN
Biological process	1900408	0.0026937	0.021138	2	32	42	17403	negative regulation of cellular response to oxidative stress	HSPB1|TXN
Molecular function	51015	0.0027413	0.021418	3	116	42	17403	actin filament binding	GSN|FLNA|CAPG
Cellular component	5737	0.0027766	0.0216	25	6487	42	17403	cytoplasm	AHNAK|HSPB1|CAPG|ENO1|TXN|ACTB|LGALS3|LDHA|FLNA|CKB|YWHAG|HSPA8|ANXA1|GSN|A0A0N4STN1|APOA1|PKM|ALB|CAT|LCP1|VIM|E1B9F6|P81947|FBP1|GAPDH
Cellular component	30055	0.0028087	0.021756	3	117	42	17403	cell-substrate junction	GSN|LCP1|ACTB
Biological process	32651	0.0028631	0.022082	2	33	42	17403	regulation of interleukin-1 beta production	HSPB1|APOA1
Biological process	50821	0.0028772	0.022096	3	118	42	17403	protein stabilization	FLNA|APOA1|GAPDH
Biological process	1901566	0.0029305	0.022409	7	807	42	17403	organonitrogen compound biosynthetic process	GPI|TPI1|PKM|PGK1|APOA1|ENO1|GAPDH
Cellular component	5622	0.0029499	0.022461	32	9464	42	17403	intracellular	GPI|AHNAK|HIST1H2BJ|HSPB1|CAPG|ENO1|TXN|ACTB|LGALS3|LDHA|LGALS1|PRDX1|FLNA|CKB|YWHAG|HIST1H2AC|HIST1H1C|HSPA8|ANXA1|GSN|KRT1|A0A0N4STN1|APOA1|PKM|ALB|CAT|LCP1|VIM|E1B9F6|P81947|FBP1|GAPDH
Biological process	43902	0.0030172	0.022838	3	120	42	17403	positive regulation of multi-organism process	HSPA8|LGALS1|GAPDH
Biological process	55081	0.0030374	0.022838	2	34	42	17403	anion homeostasis	APOA1|CKB
Molecular function	15036	0.0030374	0.022838	2	34	42	17403	disulfide oxidoreductase activity	PGK1|TXN
Cellular component	786	0.0031614	0.023572	3	122	42	17403	nucleosome	HIST1H2BJ|HIST1H2AC|HIST1H1C
Biological process	50792	0.0031614	0.023572	3	122	42	17403	regulation of viral process	HSPA8|LGALS1|GSN
Biological process	7010	0.0032674	0.024263	6	611	42	17403	cytoskeleton organization	ANXA1|GSN|FLNA|VIM|GAPDH|ACTB
Molecular function	19904	0.0033964	0.02505	5	424	42	17403	protein domain specific binding	HSPA8|CAPG|VIM|GAPDH|YWHAG
Biological process	34654	0.0034014	0.02505	6	616	42	17403	nucleobase-containing compound biosynthetic process	GPI|TPI1|PKM|PGK1|ENO1|GAPDH
Cellular component	44815	0.0034622	0.025394	3	126	42	17403	DNA packaging complex	HIST1H2BJ|HIST1H2AC|HIST1H1C
Biological process	45785	0.0035372	0.025839	4	261	42	17403	positive regulation of cell adhesion	LGALS1|ANXA1|FLNA|APOA1
Biological process	2682	0.0035658	0.025942	7	836	42	17403	regulation of immune system process	GPI|LGALS3|LGALS1|ANXA1|GSN|KRT1|APOA1
Biological process	32272	0.0035895	0.026009	2	37	42	17403	negative regulation of protein polymerization	GSN|CAPG
Biological process	51249	0.0037344	0.026843	4	265	42	17403	regulation of lymphocyte activation	LGALS3|LGALS1|ANXA1|GSN
Biological process	43900	0.0037344	0.026843	4	265	42	17403	regulation of multi-organism process	HSPA8|LGALS1|GSN|GAPDH
Biological process	1900024	0.0037831	0.027085	2	38	42	17403	regulation of substrate adhesion-dependent cell spreading	FLNA|APOA1
Biological process	51128	0.0039601	0.028239	10	1598	42	17403	regulation of cellular component organization	LGALS3|HSPA8|ANXA1|GSN|FLNA|APOA1|CAPG|LCP1|VIM|FBP1
Biological process	97530	0.0039815	0.02828	2	39	42	17403	granulocyte migration	LGALS3|ANXA1
Biological process	51051	0.0040973	0.028988	4	272	42	17403	negative regulation of transport	LGALS3|ANXA1|APOA1|TXN
Biological process	1901880	0.0041847	0.029223	2	40	42	17403	negative regulation of protein depolymerization	GSN|CAPG
Biological process	1903201	0.0041847	0.029223	2	40	42	17403	regulation of oxidative stress-induced cell death	HSPB1|TXN
Biological process	32507	0.0041847	0.029223	2	40	42	17403	maintenance of protein location in cell	GSN|TXN
Biological process	60548	0.0041974	0.029223	6	643	42	17403	negative regulation of cell death	LGALS3|ALB|CAT|HSPB1|FLNA|TXN
Biological process	42493	0.004212	0.029223	5	446	42	17403	response to drug	HBA|HBB|VIM|FBP1|ACTB
Biological process	16043	0.0045154	0.030941	15	3113	42	17403	cellular component organization	HSPA8|ANXA1|GSN|AHNAK|KRT1|APOA1|CAPG|ACTB|CAT|FLNA|LCP1|VIM|FBP1|GAPDH|HIST1H1C
Biological process	30036	0.0045405	0.030941	4	280	42	17403	actin cytoskeleton organization	ANXA1|GSN|FLNA|ACTB
Biological process	9605	0.0046656	0.030941	8	1116	42	17403	response to external stimulus	LGALS3|ANXA1|A0A0N4STN1|ALB|HSPB1|APOA1|VIM|GAPDH
Biological process	18130	0.0047302	0.030941	6	659	42	17403	heterocycle biosynthetic process	GPI|TPI1|PKM|PGK1|ENO1|GAPDH
Molecular function	98973	0.0048211	0.030941	1	2	42	17403	structural constituent of postsynaptic actin cytoskeleton	ACTB
Biological process	9051	0.0048211	0.030941	1	2	42	17403	pentose-phosphate shunt, oxidative branch	PGD
Biological process	6002	0.0048211	0.030941	1	2	42	17403	fructose 6-phosphate metabolic process	FBP1
Molecular function	47134	0.0048211	0.030941	1	2	42	17403	protein-disulfide reductase activity	PGK1
Molecular function	34988	0.0048211	0.030941	1	2	42	17403	Fc-gamma receptor I complex binding	FLNA
Biological process	51621	0.0048211	0.030941	1	2	42	17403	regulation of norepinephrine uptake	ACTB
Biological process	51659	0.0048211	0.030941	1	2	42	17403	maintenance of mitochondrion location	ALB
Biological process	51801	0.0048211	0.030941	1	2	42	17403	cytolysis in other organism involved in symbiotic interaction	ALB
Biological process	35606	0.0048211	0.030941	1	2	42	17403	peptidyl-cysteine S-trans-nitrosylation	GAPDH
Cellular component	31523	0.0048211	0.030941	1	2	42	17403	Myb complex	FLNA
Biological process	19322	0.0048211	0.030941	1	2	42	17403	pentose biosynthetic process	PGD
Biological process	19520	0.0048211	0.030941	1	2	42	17403	aldonic acid metabolic process	PGD
Biological process	19521	0.0048211	0.030941	1	2	42	17403	D-gluconate metabolic process	PGD
Biological process	1903921	0.0048211	0.030941	1	2	42	17403	regulation of protein processing in phagocytic vesicle	GSN
Biological process	1903923	0.0048211	0.030941	1	2	42	17403	positive regulation of protein processing in phagocytic vesicle	GSN
Biological process	36146	0.0048211	0.030941	1	2	42	17403	cellular response to mycotoxin	ACTB
Molecular function	19863	0.0048211	0.030941	1	2	42	17403	IgE binding	LGALS3
Molecular function	16667	0.0050444	0.032031	2	44	42	17403	oxidoreductase activity, acting on a sulfur group of donors	PGK1|TXN
Biological process	1903902	0.0050444	0.032031	2	44	42	17403	positive regulation of viral life cycle	HSPA8|LGALS1
Molecular function	3725	0.0050444	0.032031	2	44	42	17403	double-stranded RNA binding	VIM|P81947
Biological process	19438	0.0050878	0.032193	6	669	42	17403	aromatic compound biosynthetic process	GPI|TPI1|PKM|PGK1|ENO1|GAPDH
Biological process	33157	0.005227	0.032958	3	146	42	17403	regulation of intracellular protein transport	FLNA|TXN|LCP1
Biological process	43242	0.0055022	0.034572	2	46	42	17403	negative regulation of protein complex disassembly	GSN|CAPG
Biological process	71840	0.0055514	0.034759	15	3180	42	17403	cellular component organization or biogenesis	HSPA8|ANXA1|GSN|AHNAK|KRT1|APOA1|CAPG|ACTB|CAT|FLNA|LCP1|VIM|FBP1|GAPDH|HIST1H1C
Biological process	2252	0.005654	0.035279	4	298	42	17403	immune effector process	LGALS1|PRDX1|KRT1|LCP1
Biological process	42306	0.0059784	0.037045	2	48	42	17403	regulation of protein import into nucleus	FLNA|TXN
Biological process	1900407	0.0059784	0.037045	2	48	42	17403	regulation of cellular response to oxidative stress	HSPB1|TXN
Molecular function	48029	0.0062233	0.03843	2	49	42	17403	monosaccharide binding	HK3|FBP1
Biological process	2694	0.0064901	0.039889	4	310	42	17403	regulation of leukocyte activation	LGALS3|LGALS1|ANXA1|GSN
Biological process	110053	0.006504	0.039889	3	158	42	17403	regulation of actin filament organization	GSN|APOA1|CAPG
Biological process	42981	0.0065938	0.040226	7	936	42	17403	regulation of apoptotic process	LGALS3|GSN|ALB|CAT|HSPB1|FLNA|GAPDH
Biological process	51851	0.0067267	0.040226	2	51	42	17403	modification by host of symbiont morphology or physiology	HSPA8|GAPDH
Biological process	1904589	0.0067267	0.040226	2	51	42	17403	regulation of protein import	FLNA|TXN
Biological process	16477	0.0069095	0.040226	5	502	42	17403	cell migration	LGALS3|ANXA1|FLNA|APOA1|LCP1
Biological process	1901879	0.0069851	0.040226	2	52	42	17403	regulation of protein depolymerization	GSN|CAPG
Biological process	30029	0.0071686	0.040226	4	319	42	17403	actin filament-based process	ANXA1|GSN|FLNA|ACTB
Cellular component	98871	0.0072231	0.040226	1	3	42	17403	postsynaptic actin cytoskeleton	ACTB
Biological process	45625	0.0072231	0.040226	1	3	42	17403	regulation of T-helper 1 cell differentiation	ANXA1
Biological process	45627	0.0072231	0.040226	1	3	42	17403	positive regulation of T-helper 1 cell differentiation	ANXA1
Biological process	1905383	0.0072231	0.040226	1	3	42	17403	protein localization to presynapse	HSPB1
Biological process	38033	0.0072231	0.040226	1	3	42	17403	positive regulation of endothelial cell chemotaxis by VEGF-activated vascular endothelial growth factor receptor signaling pathway	HSPB1
Biological process	99641	0.0072231	0.040226	1	3	42	17403	anterograde axonal protein transport	HSPB1
Molecular function	34190	0.0072231	0.040226	1	3	42	17403	apolipoprotein receptor binding	APOA1
Molecular function	34191	0.0072231	0.040226	1	3	42	17403	apolipoprotein A-I receptor binding	APOA1
Biological process	1902174	0.0072231	0.040226	1	3	42	17403	positive regulation of keratinocyte apoptotic process	GSN
Biological process	71286	0.0072231	0.040226	1	3	42	17403	cellular response to magnesium ion	FBP1
Biological process	10046	0.0072231	0.040226	1	3	42	17403	response to mycotoxin	ACTB
Biological process	30644	0.0072231	0.040226	1	3	42	17403	cellular chloride ion homeostasis	CKB
Biological process	42989	0.0072231	0.040226	1	3	42	17403	sequestering of actin monomers	GSN
Biological process	2317	0.0072231	0.040226	1	3	42	17403	plasma cell differentiation	LGALS1
Biological process	10903	0.0072231	0.040226	1	3	42	17403	negative regulation of very-low-density lipoprotein particle remodeling	APOA1
Biological process	52042	0.0072231	0.040226	1	3	42	17403	positive regulation by symbiont of host programmed cell death	GAPDH
Biological process	7195	0.0072231	0.040226	1	3	42	17403	adenylate cyclase-inhibiting dopamine receptor signaling pathway	FLNA
Biological process	52330	0.0072231	0.040226	1	3	42	17403	positive regulation by organism of programmed cell death in other organism involved in symbiotic interaction	GAPDH
Biological process	52501	0.0072231	0.040226	1	3	42	17403	positive regulation by organism of apoptotic process in other organism involved in symbiotic interaction	GAPDH
Molecular function	15643	0.0072231	0.040226	1	3	42	17403	toxic substance binding	ALB
Molecular function	19828	0.0072231	0.040226	1	3	42	17403	aspartic-type endopeptidase inhibitor activity	GAPDH
Biological process	44533	0.0072231	0.040226	1	3	42	17403	positive regulation of apoptotic process in other organism	GAPDH
Molecular function	8035	0.0072231	0.040226	1	3	42	17403	high-density lipoprotein particle binding	APOA1
Biological process	40011	0.0072304	0.040226	6	720	42	17403	locomotion	LGALS3|ANXA1|FLNA|APOA1|LCP1|ACTB
Cellular component	43229	0.0072877	0.040356	27	7719	42	17403	intracellular organelle	GPI|AHNAK|HIST1H2BJ|HSPB1|CAPG|TXN|ACTB|LGALS3|PRDX1|FLNA|CKB|HIST1H2AC|HIST1H1C|HSPA8|ANXA1|GSN|KRT1|A0A0N4STN1|APOA1|PKM|ALB|CAT|LCP1|VIM|P81947|FBP1|GAPDH
Biological process	43067	0.0072986	0.040356	7	954	42	17403	regulation of programmed cell death	LGALS3|GSN|ALB|CAT|HSPB1|FLNA|GAPDH
Biological process	1902882	0.0075153	0.041174	2	54	42	17403	regulation of response to oxidative stress	HSPB1|TXN
Biological process	51702	0.0075153	0.041174	2	54	42	17403	interaction with symbiont	HSPA8|GAPDH
Biological process	97529	0.0075153	0.041174	2	54	42	17403	myeloid leukocyte migration	LGALS3|ANXA1
Biological process	44403	0.0076985	0.042026	3	168	42	17403	symbiont process	HSPA8|ALB|GAPDH
Biological process	1901362	0.0077177	0.042026	6	730	42	17403	organic cyclic compound biosynthetic process	GPI|TPI1|PKM|PGK1|ENO1|GAPDH
Biological process	51289	0.0077871	0.042276	2	55	42	17403	protein homotetramerization	CAT|FBP1
Cellular component	5912	0.0078246	0.042352	3	169	42	17403	adherens junction	GSN|LCP1|ACTB
Molecular function	51087	0.0083437	0.045026	2	57	42	17403	chaperone binding	HSPA8|ALB
Biological process	50865	0.0084015	0.045202	4	334	42	17403	regulation of cell activation	LGALS3|LGALS1|ANXA1|GSN
Cellular component	32993	0.008607	0.046147	3	175	42	17403	protein-DNA complex	HIST1H2BJ|HIST1H2AC|HIST1H1C
Cellular component	5884	0.0086286	0.046147	2	58	42	17403	actin filament	ANXA1|FLNA
Biological process	51259	0.0086637	0.046198	4	337	42	17403	protein complex oligomerization	AHNAK|KRT1|CAT|FBP1
Biological process	2684	0.0087694	0.046623	5	532	42	17403	positive regulation of immune system process	GPI|LGALS3|LGALS1|ANXA1|KRT1
Biological process	44237	0.0089135	0.046846	19	4725	42	17403	cellular metabolic process	GPI|HSPA8|LOC613401|TPI1|ANXA1|KRT1|APOA1|ENO1|PGD|HK3|LDHA|PKM|PRDX1|CAT|PGK1|CKB|FBP1|GAPDH|HIST1H1C
Biological process	35690	0.0090149	0.046846	3	178	42	17403	cellular response to drug	VIM|FBP1|ACTB
Biological process	44248	0.0090961	0.046846	6	756	42	17403	cellular catabolic process	GPI|TPI1|PKM|PGK1|ENO1|GAPDH
Biological process	44419	0.009434	0.046846	3	181	42	17403	interspecies interaction between organisms	HSPA8|ALB|GAPDH
Biological process	51701	0.009509	0.046846	2	61	42	17403	interaction with host	ALB|GAPDH
Molecular function	45159	0.0096194	0.046846	1	4	42	17403	myosin II binding	GSN
Molecular function	4457	0.0096194	0.046846	1	4	42	17403	lactate dehydrogenase activity	LDHA
Molecular function	4459	0.0096194	0.046846	1	4	42	17403	L-lactate dehydrogenase activity	LDHA
Biological process	90527	0.0096194	0.046846	1	4	42	17403	actin filament reorganization	GSN
Biological process	45629	0.0096194	0.046846	1	4	42	17403	negative regulation of T-helper 2 cell differentiation	ANXA1
Biological process	98974	0.0096194	0.046846	1	4	42	17403	postsynaptic actin cytoskeleton organization	ACTB
Molecular function	50308	0.0096194	0.046846	1	4	42	17403	sugar-phosphatase activity	FBP1
Biological process	38089	0.0096194	0.046846	1	4	42	17403	positive regulation of cell migration by vascular endothelial growth factor signaling pathway	HSPB1
Cellular component	34366	0.0096194	0.046846	1	4	42	17403	spherical high-density lipoprotein particle	APOA1
Cellular component	30478	0.0096194	0.046846	1	4	42	17403	actin cap	GSN
Biological process	55064	0.0096194	0.046846	1	4	42	17403	chloride ion homeostasis	CKB
Biological process	18206	0.0096194	0.046846	1	4	42	17403	peptidyl-methionine modification	APOA1
Biological process	51024	0.0096194	0.046846	1	4	42	17403	positive regulation of immunoglobulin secretion	GPI
Molecular function	55131	0.0096194	0.046846	1	4	42	17403	C3HC4-type RING finger domain binding	HSPA8
Molecular function	34987	0.0096194	0.046846	1	4	42	17403	immunoglobulin receptor binding	FLNA
Cellular component	31232	0.0096194	0.046846	1	4	42	17403	extrinsic component of external side of plasma membrane	ANXA1
Biological process	51715	0.0096194	0.046846	1	4	42	17403	cytolysis in other organism	ALB
Biological process	14891	0.0096194	0.046846	1	4	42	17403	striated muscle atrophy	GSN
Biological process	72319	0.0096194	0.046846	1	4	42	17403	vesicle uncoating	HSPA8
Biological process	72318	0.0096194	0.046846	1	4	42	17403	clathrin coat disassembly	HSPA8
Biological process	10901	0.0096194	0.046846	1	4	42	17403	regulation of very-low-density lipoprotein particle remodeling	APOA1
Biological process	60353	0.0096194	0.046846	1	4	42	17403	regulation of cell adhesion molecule production	APOA1
Cellular component	97452	0.0096194	0.046846	1	4	42	17403	GAIT complex	GAPDH
Biological process	1903903	0.0096194	0.046846	1	4	42	17403	regulation of establishment of T cell polarity	GSN
Biological process	32026	0.0096194	0.046846	1	4	42	17403	response to magnesium ion	FBP1
Biological process	16191	0.0096194	0.046846	1	4	42	17403	synaptic vesicle uncoating	HSPA8
Biological process	1901564	0.009659	0.046911	15	3372	42	17403	organonitrogen compound metabolic process	GPI|HSPA8|LOC613401|TPI1|ANXA1|GSN|KRT1|APOA1|ENO1|PGD|PKM|CAT|PGK1|GAPDH|HIST1H1C
Biological process	48524	0.0098111	0.047521	2	62	42	17403	positive regulation of viral process	HSPA8|LGALS1
Cellular component	70161	0.0098643	0.047651	3	184	42	17403	anchoring junction	GSN|LCP1|ACTB
Biological process	1901575	0.009908	0.047734	6	770	42	17403	organic substance catabolic process	GPI|TPI1|PKM|PGK1|ENO1|GAPDH
Molecular function	8092	0.0099655	0.047882	5	549	42	17403	cytoskeletal protein binding	GSN|FLNA|CAPG|GAPDH|ACTB
Biological process	2285	0.010117	0.048482	2	63	42	17403	lymphocyte activation involved in immune response	LGALS1|LCP1
Biological process	48585	0.010321	0.049325	7	1019	42	17403	negative regulation of response to stimulus	LGALS3|ANXA1|KRT1|HSPB1|APOA1|TXN|FBP1
Molecular function	5198	0.010351	0.049338	4	355	42	17403	structural molecule activity	AHNAK|KRT1|VIM|ACTB
Biological process	34101	0.010428	0.049574	2	64	42	17403	erythrocyte homeostasis	GPI|PRDX1
Biological process	50727	0.010456	0.049575	3	188	42	17403	regulation of inflammatory response	ANXA1|KRT1|APOA1
1ID number for the GO subcategory according to Gene Ontology Consortium.
2Number of proteins found within the subcategory.
3Total number of proteins within the subcategory.
4Number of proteins utilized in the analysis.
5Total protein in the predicted proteome.

## Sheet: REVIGO_BioProcess
Table S12B. Summarized categorization of Biological process from bovine proteins detected in E. ortleppi hydatid fluid samples.
term_ID	description	frequency	log10 p-value	uniqueness	dispensability
GO:0046496	nicotinamide nucleotide metabolic process	0.01136	-7.58	0.602	0
GO:0072524	pyridine-containing compound metabolic process	0.01351	-7.58	0.86	0.322
GO:0042866	pyruvate biosynthetic process	5e-05	-7.58	0.803	0.488
GO:0006090	pyruvate metabolic process	0.00817	-7.1319	0.744	0.345
GO:0005975	carbohydrate metabolic process	0.0526	-6.9508	0.945	0.077
GO:0016052	carbohydrate catabolic process	0.01078	-6.6925	0.877	0.064
GO:0019637	organophosphate metabolic process	0.06148	-6.0516	0.778	0.477
GO:0006091	generation of precursor metabolites and energy	0.0194	-4.7545	0.928	0.071
GO:1901135	carbohydrate derivative metabolic process	0.06319	-4.7545	0.951	0.079
GO:0051186	cofactor metabolic process	0.03985	-4.5031	0.922	0.083
GO:0055086	nucleobase-containing small molecule metabolic process	0.04917	-4.3655	0.696	0.428
GO:0072521	purine-containing compound metabolic process	0.02673	-4.3449	0.847	0.357
GO:0044281	small molecule metabolic process	0.15138	-4.342	0.837	0.247
GO:0006955	immune response	0.00337	-4.1574	0.826	0
GO:0051235	maintenance of location	0.00129	-4.0123	0.789	0
GO:0017144	drug metabolic process	0.00058	-3.8013	0.946	0.05
GO:0032880	regulation of protein localization	0.00219	-3.5302	0.78	0.215
GO:0097237	cellular response to toxic substance	1e-05	-3.4225	0.882	0.423
GO:0001907	killing by symbiont of host cells	8e-05	-3.2048	0.726	0.406
GO:0051016	barbed-end actin filament capping	0.00022	-3.2048	0.629	0.434
GO:0070887	cellular response to chemical stimulus	0.01007	-3.1864	0.844	0.359
GO:0006793	phosphorus metabolic process	0.13507	-3.0511	0.91	0.114
GO:0001906	cell killing	0.00032	-2.9031	0.993	0
GO:0002376	immune system process	0.006	-2.8928	0.993	0
GO:0031647	regulation of protein stability	0.0007	-2.7932	0.815	0.469
GO:0032652	regulation of interleukin-1 production	9e-05	-2.7258	0.824	0.158
GO:0051651	maintenance of location in cell	0.00067	-2.4498	0.693	0.468
GO:0065008	regulation of biological quality	0.03395	-2.3799	0.834	0.265
GO:0055114	oxidation-reduction process	0.1506	-2.2604	0.837	0.415
GO:0006952	defense response	0.00568	-2.2343	0.907	0.378
GO:0009987	cellular process	0.6378	-2.2118	0.997	0
GO:0032879	regulation of localization	0.00726	-2.1524	0.825	0.303
GO:0015671	oxygen transport	0.0004	-2.1192	0.888	0.19
GO:0015669	gas transport	0.00041	-1.9586	0.888	0.346
GO:0043933	macromolecular complex subunit organization	0.02371	-1.8601	0.863	0.04
GO:0018149	peptide cross-linking	0.00013	-1.8601	0.943	0.044
GO:0048519	negative regulation of biological process	0.01984	-1.7878	0.835	0.345
GO:0060354	negative regulation of cell adhesion molecule production	0	-1.7033	0.804	0.129
GO:0006928	movement of cell or subcellular component	0.00973	-1.7033	0.831	0.205
GO:0051674	localization of cell	0.00633	-1.7033	0.938	0.246
GO:0097017	renal protein absorption	1e-05	-1.7033	0.97	0.344
GO:1901328	response to cytochalasin B	0.0001	-1.7033	0.901	0.49
GO:0010941	regulation of cell death	0.00344	-1.6757	0.721	0.278
GO:1902883	negative regulation of response to oxidative stress	8e-05	-1.6757	0.776	0.404
GO:0050821	protein stabilization	0.00045	-1.6556	0.819	0.455
GO:0055081	anion homeostasis	0.00045	-1.6421	0.816	0.455
GO:0034654	nucleobase-containing compound biosynthetic process	0.14533	-1.6003	0.782	0.304
GO:1903923	positive regulation of protein processing in phagocytic vesicle	0	-1.51	0.836	0.158
GO:0036146	cellular response to mycotoxin	0	-1.51	0.898	0.181
GO:0035606	peptidyl-cysteine S-trans-nitrosylation	0	-1.51	0.952	0.218
GO:0019322	pentose biosynthetic process	0	-1.51	0.843	0.333
GO:0009605	response to external stimulus	0.0137	-1.51	0.912	0.415
GO:0006002	fructose 6-phosphate metabolic process	0.0006	-1.51	0.808	0.44
GO:0018130	heterocycle biosynthetic process	0.17388	-1.51	0.817	0.465
GO:0019438	aromatic compound biosynthetic process	0.16954	-1.4921	0.819	0.477
GO:0071840	cellular component organization or biogenesis	0.08568	-1.4584	0.994	0
GO:0040011	locomotion	0.00997	-1.3958	0.993	0
GO:0030029	actin filament-based process	0.00398	-1.3958	0.843	0.187
GO:0007195	adenylate cyclase-inhibiting dopamine receptor signaling pathway	3e-05	-1.3958	0.809	0.23
GO:0099641	anterograde axonal protein transport	0	-1.3958	0.824	0.371
GO:0010046	response to mycotoxin	0	-1.3958	0.917	0.391
GO:1901362	organic cyclic compound biosynthetic process	0.17871	-1.3768	0.845	0.455
GO:0044237	cellular metabolic process	0.53061	-1.3298	0.924	0.124
GO:0018206	peptidyl-methionine modification	4e-05	-1.3298	0.945	0.361
GO:0014891	striated muscle atrophy	1e-05	-1.3298	0.924	0.427
GO:0032026	response to magnesium ion	2e-05	-1.3298	0.913	0.437
GO:0010901	regulation of very-low-density lipoprotein particle remodeling	1e-05	-1.3298	0.754	0.48
GO:0035690	cellular response to drug	0.00013	-1.3298	0.871	0.499
GO:1901564	organonitrogen compound metabolic process	0.17886	-1.3288	0.9	0.318

## Sheet: REVIGO_MolFunction
Table S12C. Summarized categorization of Molecular function from bovine proteins detected in E. ortleppi hydatid fluid samples.
term_ID	description	frequency	log10 p-value	uniqueness	dispensability
GO:0004365	glyceraldehyde-3-phosphate dehydrogenase (NAD+) (phosphorylating) activity	0.00014	-1.7033	0.868	0
GO:0005198	structural molecule activity	0.03268	-1.3072	0.957	0
GO:0005200	structural constituent of cytoskeleton	0.00079	-1.8894	0.926	0
GO:0005488	binding	0.55656	-2.8697	0.98	0
GO:0005515	protein binding	0.0441	-3.9318	0.904	0
GO:0008426	protein kinase C inhibitor activity	0	-1.7033	0.936	0
GO:0035605	peptidyl-cysteine S-nitrosylase activity	0	-1.7033	0.949	0.013
GO:0004046	aminoacylase activity	7e-05	-1.7033	0.937	0.015
GO:0016491	oxidoreductase activity	0.12783	-1.9547	0.947	0.026
GO:0015643	toxic substance binding	7e-05	-1.3958	0.923	0.041
GO:0042802	identical protein binding	0.004	-3.3215	0.663	0.06
GO:0050661	NADP binding	0.00587	-2.8539	0.878	0.063
GO:0030246	carbohydrate binding	0.00723	-2.8601	0.91	0.065
GO:0044877	macromolecular complex binding	0.0074	-2.301	0.91	0.065
GO:0003725	double-stranded RNA binding	0.00084	-1.4949	0.915	0.086
GO:0042132	fructose 1,6-bisphosphate 1-phosphatase activity	0.00042	-1.7033	0.901	0.134
GO:0048029	monosaccharide binding	0.00111	-1.4157	0.909	0.204
GO:0004616	phosphogluconate dehydrogenase (decarboxylating) activity	0.00112	-1.7033	0.853	0.229
GO:0016667	oxidoreductase activity, acting on a sulfur group of donors	0.0064	-1.4949	0.868	0.303
GO:0098973	structural constituent of postsynaptic actin cytoskeleton	0	-1.51	0.93	0.327
GO:0015036	disulfide oxidoreductase activity	0.00392	-1.6421	0.852	0.339
GO:0055131	C3HC4-type RING finger domain binding	1e-05	-1.3298	0.748	0.345
GO:0034190	apolipoprotein receptor binding	1e-05	-1.3958	0.718	0.354
GO:0097493	structural molecule activity conferring elasticity	2e-05	-1.7033	0.928	0.368
GO:0005080	protein kinase C binding	7e-05	-1.8601	0.705	0.394
GO:0051015	actin filament binding	0.0007	-1.6696	0.645	0.467
GO:0034191	apolipoprotein A-I receptor binding	1e-05	-1.3958	0.722	0.473
GO:0019828	aspartic-type endopeptidase inhibitor activity	1e-05	-1.3958	0.936	0.474
GO:0051087	chaperone binding	0.00101	-1.3468	0.686	0.481
GO:0019904	protein domain specific binding	0.00147	-1.6003	0.68	0.495
